# Supplementary material for: Pathogenic human variant that dislocates GATA2 zinc fingers disrupts hematopoietic gene expression and signaling networks
Source: J Clin Invest. 2023 Apr 3;133(7):e162685. doi: 10.1172/JCI162685 (PMC10065080; doi:10.1172/JCI162685)
Supplement: Supplemental table 1 [file jci-133-162685-s132.xlsx]

## Sheet: 525 GATA2 and 9aa-Ins-regulated
genename	gene ID	change	log2(KOEmp vs. KO9aa)	adjusted P	WTEmp_Rep1	WTEmp_Rep2	WTEmp_Rep3	WTEmp_Rep4	Average	KOEmp_Rep1	KOEmp_Rep2	KOEmp_Rep3	KOEmp_Rep4	Average	KOWG_Rep1	KOWG_Rep2	KOWG_Rep3	KOWG_Rep4	Average	KO9aa_Rep1	KO9aa_Rep2	KO9aa_Rep3	KO9aa_Rep4	Average
Heph	ENSMUSG00000031209.14	activated	-13.1809	5.6e-19	0.01	0	0.02	0.01	0.01	0	0	0	0	0	5.63	6.42	5.87	4.98	5.725	0.01	0.01	0.03	0.01	0.015
Ldhc	ENSMUSG00000030851.15	activated	-12.4505	2.9e-14	0	0	0.07	0.03	0.025	0	0	0	0	0	11.91	16.07	13.04	12.68	13.425	0.11	0.14	0.08	0	0.0825
Epx	ENSMUSG00000052234.2	activated	-11.8891	1.6e-16	0.62	0.7	0.95	0.66	0.7325	0.03	0.05	0.02	0.03	0.0325	149.14	138.61	116.3	114.6	129.662	1.56	1.38	1.65	1.54	1.5325
Rnu3b1	ENSMUSG00000098641.1	activated	-11.082	0.032	644.69	435.15	544.05	428.12	513.003	521.21	796.21	595.18	412.75	581.337	489.54	304.54	362.93	377.7	383.678	495.62	464.34	489.8	2208.7	914.615
Rnu3b2	ENSMUSG00000098925.1	activated	-11.082	0.032	644.69	435.15	544.05	428.12	513.003	521.21	796.21	595.18	412.75	581.337	489.54	304.54	362.93	377.7	383.678	495.62	464.34	489.8	2208.7	914.615
Rnu3b3	ENSMUSG00000104856.1	activated	-11.082	0.032	644.69	435.15	544.05	428.12	513.003	521.21	796.21	595.18	412.75	581.337	489.54	304.54	362.93	377.7	383.678	495.62	464.34	489.8	2208.7	914.615
Rnu3b4	ENSMUSG00000105025.1	activated	-11.082	0.032	644.69	435.15	544.05	428.12	513.003	521.21	796.21	595.18	412.75	581.337	489.54	304.54	362.93	377.7	383.678	495.62	464.34	489.8	2208.7	914.615
Chst13	ENSMUSG00000056643.5	activated	-9.96596	2.6e-10	0	0	0.01	0	0.0025	0	0	0	0	0	1.75	2.14	1.98	1.75	1.905	0.03	0.2	0.15	0.04	0.105
Prg2	ENSMUSG00000027073.5	activated	-9.93606	1.7e-11	54.19	53.56	59.62	39.17	51.635	4.08	5.41	8.86	1.99	5.085	5695.06	6541.26	5400.01	4741.88	5594.55	371.31	443.49	417.28	506.92	434.75
Gpr85	ENSMUSG00000048216.13	activated	-8.78151	3.5e-16	0	0	0	0	0	0.01	0.01	0	0.01	0.0075	3.63	3.95	4.01	3.55	3.785	0.41	0.52	0.51	0.41	0.4625
Prg3	ENSMUSG00000027072.13	activated	-8.6299	2.2e-15	10.45	10.05	8.88	8.68	9.515	1.11	1.7	1.94	1.06	1.4525	604.5	753.61	606	561.12	631.308	80.81	98.58	97.24	111.38	97.0025
Hpn	ENSMUSG00000001249.14	activated	-7.69165	4.2e-14	0.06	0.11	0.12	0.08	0.0925	0.03	0	0	0.03	0.015	4.35	4.37	3.64	4.03	4.0975	0.14	0.08	0.14	0.34	0.175
Bcl2l15	ENSMUSG00000044165.12	activated	-7.59622	9.7e-22	0.68	1.08	0.76	0.8	0.83	0.08	0.1	0.11	0.22	0.1275	42.29	53.46	44.16	41.3	45.3025	0.71	0.78	0.6	1	0.7725
Gm29427	ENSMUSG00000101904.1	activated	-7.39216	0.0037	0.18	0	0.03	0	0.0525	0	0	0	0	0	0.22	0.34	0.28	0.24	0.27	0.19	0	0.16	0	0.0875
Itk	ENSMUSG00000020395.13	activated	-7.1681	1.1e-19	0.39	0.38	0.32	0.29	0.345	0.12	0.1	0.12	0.11	0.1125	15.06	19.16	15	18.62	16.96	0.14	0.24	0.24	0.38	0.25
Angptl8	ENSMUSG00000047822.8	activated	-6.52762	7.7e-05	0.03	0.09	0	0.03	0.0375	0	0	0	0	0	0.58	0.44	0.2	0.37	0.3975	0.14	0.12	0.14	0.56	0.24
Klf5	ENSMUSG00000005148.8	activated	-5.94963	1.4e-9	0.01	0	0.01	0.01	0.0075	0	0.01	0	0.01	0.005	0.27	0.26	0.26	0.29	0.27	0.17	0.1	0.11	0.15	0.1325
Folr1	ENSMUSG00000001827.12	activated	-5.65972	9.3e-15	0.32	0.42	0.31	0.51	0.39	0.13	0.1	0.13	0.51	0.2175	11.82	12.45	10.96	10.23	11.365	1.04	0.99	1.11	1.02	1.04
Gm49018	ENSMUSG00000115242.1	activated	-5.28241	0.00046	0	0	0	0	0	0	0	0	0	0	0.07	0.05	0.15	0.14	0.1025	0.85	1.28	1.07	1.31	1.1275
Gm31925	ENSMUSG00000103158.5	activated	-5.11688	1.0e-9	0.2	0	0.22	0	0.105	0.13	0.13	0.21	0	0.1175	4.13	6.09	4.88	5.38	5.12	0.41	0.54	0.48	0.69	0.53
Itga2b	ENSMUSG00000034664.13	activated	-4.81228	6.7e-22	5.22	4.9	5.27	5.08	5.1175	0.87	0.9	0.66	1.03	0.865	25.28	28.92	23.46	26.12	25.945	1.76	1.98	2.15	2.48	2.0925
Ncam1	ENSMUSG00000039542.16	activated	-4.79107	2.2e-14	0	0.01	0	0	0.0025	0.04	0.08	0.03	0.1	0.0625	1.77	1.94	1.37	1.55	1.6575	0.25	0.29	0.19	0.22	0.2375
Cftr	ENSMUSG00000041301.15	activated	-4.77793	4.7e-7	0	0.01	0.02	0	0.0075	0.02	0	0	0	0.005	0.13	0.2	0.17	0.14	0.16	0.12	0.06	0.06	0.05	0.0725
Abcb9	ENSMUSG00000102202.1	activated	-4.7742	1.1e-13	0.01	0.08	0	0	0.0225	0.03	0	0.02	0	0.0125	0.5	0.48	0.55	0.33	0.465	0.02	0	0	0	0.005
Gm33280	ENSMUSG00000096054.3	activated	-4.7356	8.8e-17	0.34	0.2	0.36	0.26	0.29	0.02	0.04	0.01	0.05	0.03	0.69	1.06	0.7	0.89	0.835	0.06	0.04	0.06	0.08	0.06
Syne1	ENSMUSG00000062345.10	activated	-4.72619	9.9e-18	0.51	0.47	0.57	0.43	0.495	0.36	0.44	0.32	0.28	0.35	10.15	12.38	10.47	10.37	10.8425	4.43	5.62	5.25	5.12	5.105
Serpinb2	ENSMUSG00000026678.10	activated	-4.67477	1.7e-9	3.34	2.68	3.08	2.26	2.84	1.03	0.95	0.71	1.22	0.9775	23.89	33.33	25.52	25.29	27.0075	2.01	2.59	2.02	3.15	2.4425
Rgs5	ENSMUSG00000032915.6	activated	-4.62391	1.7e-7	0.04	0.04	0.03	0.01	0.03	0	0.03	0.01	0.01	0.0125	0.26	0.39	0.43	0.34	0.355	0.1	0.09	0.05	0.05	0.0725
Adgre4	ENSMUSG00000025993.10	activated	-4.60751	3.3e-11	0.03	0.04	0.03	0.01	0.0275	0.05	0	0	0	0.0125	0.41	0.41	0.5	0.34	0.415	0.46	0.34	0.44	0.32	0.39
Slc40a1	ENSMUSG00000004044.9	activated	-4.60122	7.7e-10	0.08	0.07	0.04	0.04	0.0575	0.04	0.02	0.02	0.02	0.025	0.82	0.67	0.71	0.53	0.6825	1.03	0.78	0.69	0.68	0.795
Cavin1	ENSMUSG00000035441.14	activated	-4.56718	9.2e-13	0.12	0.13	0.22	0.14	0.1525	0	0.02	0.06	0.04	0.03	0.58	0.82	0.83	0.88	0.7775	0.15	0.22	0.13	0.23	0.1825
Myo1d	ENSMUSG00000005364.11	activated	-4.54182	1.1e-19	0.17	0.1	0.11	0.14	0.13	0.03	0.07	0.02	0.04	0.04	0.81	1.28	0.95	0.92	0.99	0.18	0.2	0.09	0.24	0.1775
Il5ra	ENSMUSG00000027360.5	activated	-4.5301	2.1e-21	2.27	1.81	2.33	1.75	2.04	0.42	0.55	0.34	0.5	0.4525	10.06	12.42	10.61	9.17	10.565	1.7	1.59	1.64	2.39	1.83
Hdc	ENSMUSG00000069601.14	activated	-4.39305	3.1e-06	230.81	195.21	228.7	185.36	210.02	49.22	66.7	41.99	53.98	52.9725	1109.74	1304.27	1050.05	1270.55	1183.65	138.55	128.69	138.81	162.71	142.19
Ank3	ENSMUSG00000025804.5	activated	-4.20212	2.3e-17	0.01	0	0	0.01	0.005	0	0.01	0	0.01	0.005	0.13	0.17	0.06	0.11	0.1175	0.03	0.03	0.03	0.02	0.0275
Ccr1	ENSMUSG00000022157.8	activated	-4.16423	4.7e-23	0.45	0.31	0.45	0.42	0.4075	0.3	0.35	0.27	0.23	0.2875	5.02	6.85	5.42	5.18	5.6175	0.61	0.48	0.7	0.68	0.6175
Mcpt8	ENSMUSG00000055541.17	activated	-4.14277	1.4e-18	23.67	19.82	24.44	20.63	22.14	21.11	26.51	22.73	28.91	24.815	389.63	582.48	427.83	504.52	476.115	90.16	93.79	93.41	109.13	96.6225
Lair1	ENSMUSG00000092572.7	activated	-4.13015	1.3e-16	0.06	0.11	0.09	0.13	0.0975	0.5	0.71	0.68	0.85	0.685	10.28	14.9	10.49	11.54	11.8025	2.21	2.4	3	3.23	2.71
Serpinb10	ENSMUSG00000066682.11	activated	-4.10752	3.3e-13	1.72	1.32	1.53	1.76	1.5825	0.52	0.59	0.48	0.55	0.535	9.63	11.19	9.69	9.58	10.0225	1.3	0.87	1.26	1	1.1075
Pilrb2	ENSMUSG00000021872.8	activated	-4.02202	1e-06	0.75	0.71	0.62	0.45	0.6325	0.51	0.44	0.36	0.37	0.42	7.05	9.3	7.76	7.71	7.955	1.2	1.26	1.58	0.57	1.1525
Rnase10	ENSMUSG00000024659.15	activated	-4.01272	2.4e-24	0	0	0	0.02	0.005	0.01	0.07	0	0.02	0.025	0.5	0.51	0.36	0.39	0.44	0.12	0.27	0.19	0.14	0.18
Anxa1	ENSMUSG00000020698.11	activated	-3.74254	2.2e-7	527.47	447.74	495.9	408.12	469.808	157.74	182	144.1	181.53	166.343	2183.69	2774.7	2308.02	2292.37	2389.69	466.23	445.59	471.51	516.55	474.97
Cct6b	ENSMUSG00000055567.18	activated	-3.65291	2.3e-9	0.08	0.03	0.08	0.06	0.0625	0.02	0.02	0.01	0.05	0.025	0.29	0.29	0.32	0.4	0.325	0.08	0.07	0.08	0.03	0.065
Unc80	ENSMUSG00000020256.14	activated	-3.60771	1.6e-06	0.01	0.01	0.02	0.01	0.0125	0.01	0.01	0.01	0.01	0.01	0.1	0.13	0.1	0.14	0.1175	0.03	0.01	0.01	0.01	0.015
Aldh1l2	ENSMUSG00000098678.1	activated	-3.58964	9.9e-05	0.32	0.5	0.44	0.42	0.42	0.03	0.04	0.09	0.14	0.075	0.52	1.17	0.58	1.05	0.83	0.09	0.26	0.11	0.25	0.1775
Mroh6	ENSMUSG00000035783.9	activated	-3.43243	3.8e-14	0.03	0.02	0.04	0.02	0.0275	0.02	0	0	0.01	0.0075	0.11	0.17	0.09	0.16	0.1325	0.1	0.05	0.02	0.1	0.0675
Acta2	ENSMUSG00000025905.13	activated	-3.32908	1.6e-06	1.1	1.21	1.31	1.17	1.1975	0.47	0.62	0.39	0.42	0.475	4.83	5.69	5.41	4.52	5.1125	1.07	0.71	0.84	1.44	1.015
Oprk1	ENSMUSG00000032997.16	activated	-3.32868	7.1e-11	0	0	0	0	0	0.02	0.04	0	0.02	0.02	0.19	0.17	0.09	0.16	0.1525	0.06	0.06	0.03	0.07	0.055
Chpf	ENSMUSG00000053475.5	activated	-3.28711	9.1e-05	1.25	1.07	1.34	1.08	1.185	0.48	0.89	0.46	0.54	0.5925	7.71	5.63	4.8	5.75	5.9725	1.2	1.03	1.25	1.99	1.3675
Tnfaip6	ENSMUSG00000000486.13	activated	-3.06095	4.4e-17	0.04	0.02	0.01	0.08	0.0375	0.03	0.03	0	0.03	0.0225	0.22	0.42	0.14	0.17	0.2375	0.07	0.09	0.1	0.05	0.0775
Sept1	ENSMUSG00000070708.5	activated	-3.028	0.00087	1.86	2.02	2.02	1.89	1.9475	1.54	1.73	1.04	1.83	1.535	11.66	14.89	12.68	13.14	13.0925	5.04	5.54	5.8	6.58	5.74
Gtsf1l	ENSMUSG00000052396.7	activated	-2.97549	2.6e-12	0	0.06	0.1	0.07	0.0575	0.03	0	0.06	0	0.0225	0.28	0.26	0.21	0.26	0.2525	1.24	0.8	1.26	1.21	1.1275
Mogat2	ENSMUSG00000051166.10	activated	-2.96268	2.0e-7	0.71	0.81	1.18	1.1	0.95	0.64	0.61	0.46	0.38	0.5225	4.31	4.86	4.61	4.14	4.48	2.08	1.93	1.87	2.82	2.175
Eml5	ENSMUSG00000043460.7	activated	-2.9558	1.0e-10	0.01	0.01	0.02	0.02	0.015	0.01	0.02	0.01	0.01	0.0125	0.09	0.11	0.07	0.08	0.0875	0.04	0.06	0.07	0.11	0.07
Elfn2	ENSMUSG00000029408.13	activated	-2.90453	0.00013	0.35	0.36	0.38	0.43	0.38	0.11	0.21	0.22	0.16	0.175	1.32	1.47	1.23	1.63	1.4125	0.52	0.74	0.52	0.95	0.6825
F10	ENSMUSG00000031444.16	activated	-2.88012	2.1e-16	0.86	1.1	1.29	1.21	1.115	1.58	2.6	2.09	1.99	2.065	14.97	20.7	14.93	16.91	16.8775	11.03	12.16	10.22	15.2	12.1525
Rnf43	ENSMUSG00000034177.15	activated	-2.85187	1.0e-7	0.13	0.04	0.1	0.05	0.08	0.09	0.02	0.06	0.07	0.06	0.36	0.64	0.48	0.46	0.485	0.1	0.12	0.13	0.18	0.1325
Adam8	ENSMUSG00000025473.16	activated	-2.75859	7.9e-15	1.17	0.98	1.52	1.26	1.2325	0.55	0.79	0.63	0.77	0.685	4.84	5.89	3.82	5.18	4.9325	1.82	1.97	1.88	2.65	2.08
4930519L02Rik	ENSMUSG00000105652.1	activated	-2.73119	5.7e-10	4.8	5.46	6.18	7.34	5.945	2.09	4.2	2.55	2.32	2.79	17.21	21.75	19.61	19.84	19.6025	3.77	6.88	5.82	5.72	5.5475
Cox6a2	ENSMUSG00000030785.8	activated	-2.71762	0.0013	0	0	0.09	0.04	0.0325	0.04	0	0.21	0.06	0.0775	0.45	1.03	0.49	0.57	0.635	0.54	1.01	0.29	1.08	0.73
Gm45151	ENSMUSG00000108736.1	activated	-2.69334	1.8e-05	0.11	0.38	0.26	0.37	0.28	0.17	0.2	0.08	0.21	0.165	1.11	1.22	0.91	1.42	1.165	0.54	0.66	0.59	0.16	0.4875
Slc7a3	ENSMUSG00000031297.14	activated	-2.68398	6.3e-05	0.03	0.11	0.06	0.04	0.06	0.03	0.02	0.04	0.01	0.025	0.17	0.15	0.22	0.21	0.1875	0.17	0.17	0.14	0.06	0.135
Mfsd7a	ENSMUSG00000029490.4	activated	-2.66135	0.014	0.01	0	0.02	0	0.0075	0	0.01	0	0.01	0.005	0.04	0.05	0.02	0.03	0.035	0.08	0.09	0.16	0.13	0.115
Nucb2	ENSMUSG00000030659.14	activated	-2.59652	3.2e-22	11.91	10.07	12.06	9.56	10.9	10.25	11.92	10.32	11.71	11.05	64.23	84.19	68.7	71.55	72.1675	33.19	31.67	31.98	33.65	32.6225
Tnfaip3	ENSMUSG00000019850.11	activated	-2.56643	7.2e-14	1.01	0.71	1.15	0.75	0.905	0.56	0.95	0.46	0.59	0.64	4.06	4.09	3.39	4.3	3.96	1.44	1.45	1.51	1.48	1.47
Cebpe	ENSMUSG00000052435.7	activated	-2.53115	7.9e-8	14.27	11.92	15.69	12.68	13.64	3.88	7.36	4.98	5.6	5.455	40.43	31.51	27.49	32.59	33.005	35.89	28.12	33.41	54.4	37.955
Fut8	ENSMUSG00000021065.16	activated	-2.52101	4.4e-22	87.72	72.22	85.71	71.49	79.285	17.6	21.1	14.89	20.42	18.5025	100.67	136.45	107.59	110.29	113.75	43.88	43.78	43.23	48.1	44.7475
Rnd2	ENSMUSG00000001313.12	activated	-2.46822	1.3e-13	4.47	3.32	4.92	3.92	4.1575	1.38	1.78	1.47	1.2	1.4575	7.97	10.98	7.53	8.66	8.785	2.88	3.83	3.55	3.26	3.38
Gata2	ENSMUSG00000015053.14	activated	-2.46366	2.6e-10	25.34	19.44	23.25	20.82	22.2125	4.49	6.97	4.73	6.18	5.5925	32.29	32.49	29.57	35.73	32.52	15.6	17.47	16.19	26.15	18.8525
Gpr15	ENSMUSG00000047293.7	activated	-2.41312	0.00016	0	0	0	0	0	0.03	0.03	0.04	0.09	0.0475	0.29	0.25	0.35	0.2	0.2725	0.44	0.19	0.23	0.29	0.2875
Gm48832	ENSMUSG00000111840.1	activated	-2.35588	5.1e-06	0.19	0.09	0.1	0.15	0.1325	0.04	0.03	0.04	0.03	0.035	0.16	0.2	0.23	0.18	0.1925	0.19	0.19	0.1	0.21	0.1725
Dram1	ENSMUSG00000020057.2	activated	-2.3113	0.00014	0.03	0.02	0.02	0.02	0.0225	0.04	0.08	0.01	0.06	0.0475	0.18	0.22	0.27	0.22	0.2225	0.13	0.06	0.12	0.31	0.155
Pstpip2	ENSMUSG00000025429.9	activated	-2.21729	1.9e-15	5.24	3.97	4.57	3.97	4.4375	1.85	2.05	1.58	2.28	1.94	7.22	9.41	8.17	8.49	8.3225	3.38	3.35	3.37	3.08	3.295
Hipk2	ENSMUSG00000061436.15	activated	-2.17098	2.8e-13	16.84	13.37	16.64	13.63	15.12	5.02	7.59	4.41	7.1	6.03	24.47	30.34	26.25	30.56	27.905	15.22	16.57	14.92	18.12	16.2075
Ceacam2	ENSMUSG00000054385.14	activated	-2.16686	2.9e-05	0.11	0.12	0.05	0.06	0.085	0.08	0.13	0.05	0.12	0.095	0.3	0.59	0.48	0.43	0.45	0.21	0.06	0.31	0.15	0.1825
Trib3	ENSMUSG00000032715.9	activated	-2.15018	1.2e-06	1.33	2.97	1.95	2.57	2.205	0.66	0.93	0.85	1.17	0.9025	3.95	4.67	3.52	4.91	4.2625	2.93	4.15	3.15	4.63	3.715
Hip1r	ENSMUSG00000000915.15	activated	-2.13606	1.2e-10	0.17	0.13	0.1	0.16	0.14	0.17	0.25	0.22	0.19	0.2075	0.97	1.08	0.69	1.15	0.9725	0.92	0.91	0.82	1.12	0.9425
Htr2a	ENSMUSG00000034997.5	activated	-2.12317	0.00016	0.18	0.19	0.13	0.22	0.18	0.02	0.03	0.01	0.02	0.02	0.08	0.17	0.08	0.08	0.1025	0.05	0.06	0.01	0.06	0.045
Tyro3	ENSMUSG00000027298.17	activated	-2.07226	1.5e-11	0.88	0.69	1.12	0.67	0.84	0.34	0.51	0.34	0.52	0.4275	1.99	2.38	1.57	1.62	1.89	1	1.06	0.95	1.19	1.05
Erfe	ENSMUSG00000047443.14	activated	-2.05128	0.0069	0.05	0.11	0.12	0.06	0.085	0.02	0.03	0	0.04	0.0225	0.04	0.11	0.08	0.14	0.0925	0.13	0.09	0.11	0.03	0.09
Pilrb1	ENSMUSG00000066684.10	activated	-2.01388	2.9e-7	0.32	0.27	0.36	0.38	0.3325	0.59	0.4	0.34	0.26	0.3975	1.38	2.45	1.9	1.43	1.79	1.03	1.02	1.67	1.23	1.2375
Lrp4	ENSMUSG00000027253.15	activated	-2.00676	7.0e-10	0.1	0.11	0.16	0.08	0.1125	0.14	0.27	0.13	0.18	0.18	0.76	0.79	0.74	0.72	0.7525	0.43	0.37	0.3	0.45	0.3875
Csgalnact2	ENSMUSG00000042042.14	activated	-1.98678	3.3e-19	65.36	52.03	57.86	51.61	56.715	27.46	30.11	27.15	32.62	29.335	111.22	145.18	122.54	120.19	124.782	55.97	55.29	58.2	58.39	56.9625
Ell2	ENSMUSG00000001542.7	activated	-1.96965	4.4e-17	7.64	6.75	7.5	6.33	7.055	2.76	3.06	2.54	3.68	3.01	10.71	15.17	11.61	13	12.6225	5.5	6.01	5.85	5.74	5.775
Chst11	ENSMUSG00000034612.7	activated	-1.91386	2.2e-19	5.7	5.16	5.79	5.28	5.4825	3.69	5.36	3.79	4.75	4.3975	15.69	20.49	16.17	18.09	17.61	8.92	9.09	8.59	8.99	8.8975
Stab1	ENSMUSG00000042286.13	activated	-1.89789	2.8e-11	0.15	0.21	0.29	0.2	0.2125	0.35	0.38	0.38	0.53	0.41	1.47	1.9	1.53	1.64	1.635	0.78	0.89	0.76	0.76	0.7975
Dip2c	ENSMUSG00000048264.16	activated	-1.89363	0.00094	0	0.01	0	0.01	0.005	0.01	0.01	0.01	0.01	0.01	0.04	0.04	0.06	0.06	0.05	0.04	0.06	0.04	0.05	0.0475
Gm16201	ENSMUSG00000086742.8	activated	-1.86878	3.4e-06	0.4	0.63	0.58	0.38	0.4975	0.18	0.28	0.2	0.19	0.2125	0.71	0.86	0.54	0.87	0.745	0.5	0.49	0.81	0.37	0.5425
Acadsb	ENSMUSG00000030861.15	activated	-1.85475	1.5e-18	7.68	7.48	8.66	6.16	7.495	4.34	5.74	4.3	5.92	5.075	18.58	23.79	19.08	19.13	20.145	12.94	12.05	12.98	14.37	13.085
Olr1	ENSMUSG00000030162.14	activated	-1.84556	4.2e-20	13.55	10.72	12.49	10.85	11.9025	5.23	6.16	5.25	6.59	5.8075	19.8	25.53	21.23	22.77	22.3325	14.39	14.99	14.54	15.72	14.91
Pla2g5	ENSMUSG00000041193.15	activated	-1.83997	0.0038	0	0	0.02	0	0.005	0.07	0.1	0.03	0.04	0.06	0.19	0.19	0.3	0.19	0.2175	0.09	0.17	0.1	0.39	0.1875
C5ar2	ENSMUSG00000074361.10	activated	-1.8283	0.00034	0.14	0.11	0.17	0.17	0.1475	0.04	0.04	0.01	0.05	0.035	0.14	0.15	0.1	0.13	0.13	0.14	0.17	0.23	0.09	0.1575
Gm19935	ENSMUSG00000110332.1	activated	-1.82466	0.0044	0.48	0.27	0.49	0.26	0.375	0.02	0.13	0.03	0.2	0.095	0.39	0.4	0.29	0.23	0.3275	0.27	0.21	0.26	0.1	0.21
Xylt1	ENSMUSG00000030657.11	activated	-1.76603	2.4e-19	9.4	8.03	9.43	8.38	8.81	4.13	5.25	3.73	4.88	4.4975	14.2	18.78	15.2	17.01	16.2975	8.74	9.73	9.59	11.16	9.805
Cln8	ENSMUSG00000026317.7	activated	-1.76036	1.7e-10	0.09	0.09	0.11	0.07	0.09	0.17	0.21	0.17	0.18	0.1825	0.66	0.76	0.59	0.62	0.6575	0.32	0.33	0.35	0.49	0.3725
Fcgr4	ENSMUSG00000059089.4	activated	-1.72967	0.00011	0.57	0.32	0.67	0.49	0.5125	0.25	0.26	0.07	0.29	0.2175	0.78	1.14	0.51	0.71	0.785	0.91	0.87	0.81	1.6	1.0475
Serpinb1a	ENSMUSG00000044734.16	activated	-1.72151	4.3e-20	287.33	236.85	285.55	236.46	261.548	199.48	246.82	190.99	228.75	216.51	690.19	883.06	761.47	723.75	764.618	432.29	387.96	418.23	474.64	428.28
F730016J06Rik	ENSMUSG00000086425.7	activated	-1.72115	0.00012	0.33	0.3	0.27	0.27	0.2925	0.07	0.14	0.03	0.09	0.0825	0.27	0.44	0.4	0.19	0.325	0.36	0.3	0.34	0.47	0.3675
Oit3	ENSMUSG00000009654.4	activated	-1.7048	1.0e-8	0.51	0.42	0.55	0.46	0.485	0.31	0.29	0.21	0.26	0.2675	0.79	1.15	1.02	0.84	0.95	0.85	0.77	0.58	0.73	0.7325
Gm1604a	ENSMUSG00000116760.1	activated	-1.70456	3.7e-05	0.17	0.12	0.11	0.1	0.125	0.41	0.2	0.37	0.38	0.34	0.99	1.34	1.3	1.49	1.28	0.85	1.59	1.04	1.82	1.325
Gm43197	ENSMUSG00000107215.1	activated	-1.6825	0.0099	0.04	0.03	0.05	0.02	0.035	0.07	0	0.02	0.08	0.0425	0.14	0.21	0.17	0.15	0.1675	0.12	0.26	0.18	0.05	0.1525
Cth	ENSMUSG00000028179.12	activated	-1.64765	0.00019	0.31	0.76	0.43	0.65	0.5375	0.77	1.15	0.91	1.42	1.0625	2.02	4.47	3	4.78	3.5675	3.19	5.32	3.11	5.64	4.315
Serpinb9f	ENSMUSG00000038327.8	activated	-1.63764	0.00011	0.02	0.03	0.01	0	0.015	0.13	0.2	0.07	0.13	0.1325	0.41	0.53	0.43	0.38	0.4375	0.38	0.43	0.34	0.29	0.36
Gm20559	ENSMUSG00000106734.3	activated	-1.62979	1.4e-06	0.11	0.26	0.13	0.45	0.2375	0.27	0.59	0.15	0.23	0.31	0.81	1	1.29	0.81	0.9775	0.7	1.12	0.59	1.32	0.9325
Ddr1	ENSMUSG00000003534.17	activated	-1.61042	0.0018	0.04	0.04	0.01	0.04	0.0325	0.05	0.03	0.04	0.03	0.0375	0.13	0.16	0.07	0.14	0.125	0.14	0.13	0.1	0.07	0.11
Slamf9	ENSMUSG00000026548.4	activated	-1.60835	0.00047	0.39	0.28	0.39	0.22	0.32	0.15	0.16	0.1	0.18	0.1475	0.4	0.83	0.33	0.44	0.5	0.4	0.27	0.28	0.66	0.4025
Zswim5	ENSMUSG00000033948.3	activated	-1.60046	0.00021	0.07	0.05	0.12	0.05	0.0725	0.03	0.03	0.02	0.05	0.0325	0.12	0.12	0.12	0.09	0.1125	0.09	0.12	0.06	0.07	0.085
Arsb	ENSMUSG00000042082.7	activated	-1.59686	2.0e-14	3.97	3.45	3.71	3.31	3.61	2.11	3.04	2.09	3.23	2.6175	7.52	10.35	7.43	8.28	8.395	5.58	6.27	5.89	6.13	5.9675
Rdh12	ENSMUSG00000021123.12	activated	-1.56573	1.2e-06	0.36	0.21	0.47	0.31	0.3375	0.52	0.35	0.34	0.44	0.4125	1.17	1.25	1.66	1.23	1.3275	1.46	1.21	1.5	1.44	1.4025
Tmed3	ENSMUSG00000032353.9	activated	-1.56258	1.0e-16	49.2	41	53.23	41.46	46.2225	27.01	39.43	30.91	36.72	33.5175	102.16	123.18	101.7	95.88	105.73	84.02	84.1	79.57	95.73	85.855
Gm38162	ENSMUSG00000102776.1	activated	-1.5602	0.01	0.02	0.03	0.1	0.05	0.05	0.03	0.01	0.01	0.03	0.02	0.05	0.07	0.05	0.1	0.0675	0.06	0.08	0.05	0.08	0.0675
Fcgr2b	ENSMUSG00000026656.15	activated	-1.54453	1.1e-19	45.7	39.18	48.34	40.49	43.4275	23.14	29.05	23.28	28.12	25.8975	68.07	93.65	77.48	79.38	79.645	60.32	59.62	58.33	63.27	60.385
Tas1r1	ENSMUSG00000028950.3	activated	-1.54029	0.0014	0.12	0.08	0.14	0.15	0.1225	0.07	0.14	0.08	0.04	0.0825	0.23	0.41	0.19	0.19	0.255	0.19	0.08	0.15	0.29	0.1775
Atf3	ENSMUSG00000026628.13	activated	-1.49608	0.0021	0.24	0.31	0.36	0.23	0.285	0.12	0.09	0.07	0.07	0.0875	0.26	0.34	0.12	0.38	0.275	0.21	0.5	0.35	0.41	0.3675
Fam102a	ENSMUSG00000039157.12	activated	-1.46325	1.6e-7	1.11	0.95	1.2	1.06	1.08	0.29	0.24	0.29	0.45	0.3175	0.84	1.06	0.82	1.06	0.945	0.55	0.75	0.56	1	0.715
Gm2287	ENSMUSG00000106282.1	activated	-1.46058	0.035	0.15	0.23	0.58	0.15	0.2775	0.04	0.06	0.07	0.14	0.0775	0.19	0.24	0.34	0.13	0.225	0.19	0.23	0.24	0.47	0.2825
Elovl3	ENSMUSG00000038754.5	activated	-1.45751	0.016	0.05	0.01	0.03	0	0.0225	0.05	0.07	0.05	0.06	0.0575	0.22	0.14	0.17	0.08	0.1525	0.13	0.22	0.13	0.19	0.1675
Rgs9bp	ENSMUSG00000056043.5	activated	-1.45484	1.1e-9	0.54	0.56	0.53	0.53	0.54	0.29	0.29	0.22	0.25	0.2625	0.65	0.95	0.64	0.88	0.78	1.05	1	1.04	0.98	1.0175
Amotl1	ENSMUSG00000013076.17	activated	-1.41259	1.4e-8	0.06	0.05	0.1	0.09	0.075	0.1	0.25	0.12	0.16	0.1575	0.41	0.42	0.38	0.48	0.4225	0.34	0.28	0.36	0.41	0.3475
Nhsl2	ENSMUSG00000079481.11	activated	-1.41152	2.9e-13	1.7	1.56	1.67	1.48	1.6025	1.29	1.48	1.23	1.74	1.435	3.21	4.78	3.79	4.54	4.08	4.05	4.65	4.21	5.18	4.5225
Mapk4	ENSMUSG00000024558.12	activated	-1.41091	0.0097	0.07	0.08	0.02	0.06	0.0575	0.03	0.02	0.04	0.02	0.0275	0.09	0.07	0.1	0.06	0.08	0.1	0.14	0.22	0.17	0.1575
Spx	ENSMUSG00000071112.12	activated	-1.39744	0.02	0.21	0.07	0.26	0.08	0.155	0.05	0.17	0.04	0.02	0.07	0.07	0.19	0.18	0.21	0.1625	0.3	0.14	0.1	0.16	0.175
Atrn	ENSMUSG00000027312.14	activated	-1.3956	3.7e-19	16.73	14.98	16.63	14.69	15.7575	11.75	14.32	10.65	12.98	12.425	30.36	40.08	32.39	36.86	34.9225	23.96	24.15	24.83	26.36	24.825
Oosp1	ENSMUSG00000041857.10	activated	-1.38096	2.6e-06	1.93	1.68	2.29	1.3	1.8	0.87	0.86	1.02	0.7	0.8625	1.93	3.95	2.99	2.56	2.8575	2.49	3.19	3.19	4.51	3.345
Phf11c	ENSMUSG00000091144.2	activated	-1.37803	3.6e-7	0.45	0.33	0.25	0.3	0.3325	0.2	0.28	0.2	0.27	0.2375	0.55	0.7	0.65	0.71	0.6525	0.45	0.39	0.43	0.52	0.4475
Ero1lb	ENSMUSG00000057069.7	activated	-1.36917	2.6e-11	0.5	0.48	0.35	0.63	0.49	1.26	1.69	1.24	1.5	1.4225	3.76	4.22	3.53	4.18	3.9225	2.91	3.23	2.97	3.47	3.145
Rps6ka3	ENSMUSG00000031309.15	activated	-1.36893	6.6e-18	13.98	12.36	14.14	11.62	13.025	10.76	12.99	10.93	13.18	11.965	28.6	38.8	31.94	33.96	33.325	26.03	25.51	25.75	25.27	25.64
Tsga10ip	ENSMUSG00000039330.5	activated	-1.2684	0.0028	0.06	0.05	0.07	0.16	0.085	0.13	0.44	0.11	0.12	0.2	0.31	0.51	0.55	0.28	0.4125	0.37	0.22	0.33	0.6	0.38
Gpt2	ENSMUSG00000031700.11	activated	-1.2576	2.8e-8	8.05	9.85	9.54	9.84	9.32	4.04	5.37	4.46	5.49	4.84	10.33	14	11.7	13.39	12.355	8.13	10.91	8.75	11.08	9.7175
Slc27a4	ENSMUSG00000059316.2	activated	-1.21774	2.1e-13	4.93	3.82	5.1	4.23	4.52	3.75	6.01	3.98	4.75	4.6225	10.69	12.55	10.73	11.48	11.3625	9.61	8.79	8.7	11.22	9.58
Plpp5	ENSMUSG00000031570.17	activated	-1.20834	3.3e-14	20.08	16.77	19.53	15.38	17.94	8.82	11.66	9.43	10.44	10.0875	22.86	29.35	22.66	25.27	25.035	20.57	19.91	17.41	21.27	19.79
Aatk	ENSMUSG00000025375.15	activated	-1.19413	8.9e-9	60.81	52.87	64.16	53.47	57.8275	25.35	35.05	24.26	32.25	29.2275	67.78	79.89	67.72	68.03	70.855	27.69	26.03	27.63	31.84	28.2975
Tacstd2	ENSMUSG00000051397.5	activated	-1.18475	1.3e-12	19.45	15.47	19.68	16.07	17.6675	4.67	6.3	4.17	5.78	5.23	12.86	13.72	12.05	11.78	12.6025	9.27	10.17	9.93	10.75	10.03
Neu1	ENSMUSG00000007038.5	activated	-1.16724	1.7e-12	15.95	14.78	17.56	15.44	15.9325	13.44	20	16.38	16.78	16.65	39.8	44.07	36.39	39	39.815	34.53	30.56	32.66	40.7	34.6125
Gm9824	ENSMUSG00000095478.2	activated	-1.15449	0.013	0.56	0.56	0.44	0.54	0.525	0.3	0.23	0.35	0.38	0.315	0.79	1.03	0.74	0.61	0.7925	0.58	0.73	0.47	1.01	0.6975
Spns3	ENSMUSG00000020798.14	activated	-1.14386	4.5e-11	9.96	9.93	12.08	9.73	10.425	9.11	13.38	9.2	12.24	10.9825	25.32	29.17	21.49	26.81	25.6975	20.59	23.55	22.99	29.44	24.1425
Lcp2	ENSMUSG00000002699.13	activated	-1.13261	1.7e-7	1.76	2.14	2.09	1.89	1.97	1.02	1.21	0.81	1.49	1.1325	2.04	3.66	2.23	2.84	2.6925	2.16	2.23	2	2	2.0975
St14	ENSMUSG00000031995.9	activated	-1.1217	2.3e-11	26.21	21.45	29.37	22.9	24.9825	12.31	19.19	12.34	16.18	15.005	35.08	37.07	31.1	34.41	34.415	31.36	30.78	31.77	37.99	32.975
Chac1	ENSMUSG00000027313.3	activated	-1.10709	5.4e-05	2.56	2.61	2.99	3.26	2.855	0.65	1.37	1.38	1.82	1.305	2.1	3.72	2.61	3.53	2.99	3.45	3.71	3.41	4.69	3.815
Chdh	ENSMUSG00000015970.19	activated	-1.1057	7.9e-10	3.7	3.48	3.97	3.2	3.5875	0.85	1.05	0.69	0.86	0.8625	1.66	2.06	1.89	2.22	1.9575	2.96	3.21	2.71	4.35	3.3075
Fkbp11	ENSMUSG00000003355.7	activated	-1.08683	1.6e-11	16.11	14.27	14.97	13.75	14.775	14.46	16.79	15.42	16.47	15.785	34.56	43.53	33.66	34.8	36.6375	33.64	32.05	32.44	41.78	34.9775
Pik3cb	ENSMUSG00000032462.14	activated	-1.0529	6.5e-15	11.14	10.62	11.74	9.33	10.7075	5.45	6.56	5.23	6.62	5.965	11.21	14.48	13.33	13.78	13.2	12.97	12.75	12	13.83	12.8875
Bhlha15	ENSMUSG00000052271.7	activated	-1.051	8.4e-10	0.74	0.7	0.92	0.85	0.8025	1.17	1.77	1.23	1.63	1.45	2.76	3.56	2.91	3.51	3.185	3.1	3.26	2.86	3.55	3.1925
Kcnc3	ENSMUSG00000062785.14	activated	-1.03776	0.044	0.03	0.03	0.03	0.03	0.03	0.02	0.04	0.04	0.02	0.03	0.02	0.09	0.05	0.11	0.0675	0.08	0.09	0.07	0.1	0.085
Trim6	ENSMUSG00000072244.11	repressed	1.0002	0.0012	1.45	1.54	1.65	1.51	1.5375	0.23	0.28	0.21	0.4	0.28	0.07	0.26	0.15	0.15	0.1575	0.24	0.1	0.09	0.12	0.1375
Fbxo32	ENSMUSG00000022358.7	repressed	1.00616	5.1e-05	0.05	0.08	0.05	0.09	0.0675	0.37	0.44	0.32	0.5	0.4075	0.21	0.23	0.2	0.23	0.2175	0.16	0.16	0.2	0.23	0.1875
Gm37570	ENSMUSG00000102559.1	repressed	1.00664	0.00041	0.22	0.22	0.22	0.27	0.2325	0.49	0.5	0.5	0.39	0.47	0.23	0.25	0.23	0.3	0.2525	0.2	0.24	0.27	0.14	0.2125
Zeb1	ENSMUSG00000024238.15	repressed	1.01571	5.4e-8	4.31	3.99	4.27	3.95	4.13	0.57	0.64	0.53	0.66	0.6	0.23	0.4	0.32	0.33	0.32	0.22	0.25	0.24	0.36	0.2675
Car12	ENSMUSG00000032373.15	repressed	1.01827	6.8e-8	3.89	3.27	3.83	3.33	3.58	0.81	0.99	0.72	0.97	0.8725	0.39	0.58	0.43	0.43	0.4575	0.44	0.32	0.48	0.41	0.4125
Gm47139	ENSMUSG00000113106.1	repressed	1.01829	0.044	0.06	0.09	0.08	0.11	0.085	0.21	0.13	0.11	0.25	0.175	0.05	0.08	0.14	0.1	0.0925	0.08	0.02	0.11	0.08	0.0725
Afap1l1	ENSMUSG00000033032.15	repressed	1.02026	8.2e-14	17.49	16.15	18.59	15	16.8075	17.56	24.71	17.84	21.19	20.325	10.16	11.37	10.05	10.93	10.6275	8.87	8.01	8.13	10.48	8.8725
Nr6a1os	ENSMUSG00000085201.1	repressed	1.02245	0.041	0.58	0.27	0.53	0.38	0.44	0.85	1.18	0.46	0.88	0.8425	0.77	0.54	0.13	0.42	0.465	0.22	0.41	0.45	0.39	0.3675
Ighv1-23	ENSMUSG00000103290.1	repressed	1.03284	0.0026	0.48	0.16	0.87	0.33	0.46	7.58	11.14	10.31	16.8	11.4575	3.16	10.63	5.68	6.72	6.5475	2.53	3.55	3.17	3.01	3.065
Dync2li1	ENSMUSG00000024253.9	repressed	1.04285	0.00021	0.96	0.82	1.01	0.98	0.9425	0.61	0.91	0.93	0.83	0.82	0.39	0.44	0.44	0.43	0.425	0.33	0.28	0.44	0.34	0.3475
St5	ENSMUSG00000031024.13	repressed	1.05531	2.2e-05	0.14	0.07	0.12	0.09	0.105	0.61	0.81	0.76	1.01	0.7975	0.36	0.36	0.35	0.36	0.3575	0.3	0.17	0.23	0.19	0.2225
9330104G04Rik	ENSMUSG00000097842.2	repressed	1.083	0.0072	0.05	0.05	0.12	0.12	0.085	0.21	0.42	0.26	0.33	0.305	0.14	0.15	0.16	0.11	0.14	0.14	0.08	0.08	0.06	0.09
Vangl2	ENSMUSG00000026556.15	repressed	1.08476	8.6e-8	0.36	0.4	0.47	0.31	0.385	0.95	1.56	1.06	1.31	1.22	0.6	0.62	0.53	0.7	0.6125	0.48	0.56	0.45	0.72	0.5525
Tshz3	ENSMUSG00000021217.7	repressed	1.08887	1e-05	0.9	1	1.17	1.01	1.02	0.27	0.37	0.22	0.34	0.3	0.15	0.12	0.14	0.18	0.1475	0.08	0.1	0.07	0.08	0.0825
Gm26734	ENSMUSG00000097460.1	repressed	1.08923	0.045	0.08	0.12	0.09	0.17	0.115	0.33	0.16	0.22	0.23	0.235	0.09	0.07	0.2	0.11	0.1175	0.05	0.19	0.1	0.04	0.095
Ihh	ENSMUSG00000006538.12	repressed	1.09716	0.047	0.05	0.05	0.08	0.05	0.0575	0.08	0.14	0.08	0.17	0.1175	0.06	0.04	0.03	0.08	0.0525	0.02	0.1	0.05	0.01	0.045
Gm26525	ENSMUSG00000096987.1	repressed	1.10092	0.024	0.1	0.14	0.05	0.09	0.095	0.11	0.1	0.13	0.19	0.1325	0.02	0.05	0.11	0.08	0.065	0.07	0.05	0.06	0.06	0.06
Ugt1a6b	ENSMUSG00000090145.7	repressed	1.10294	0.016	0.78	0.42	0.7	0.78	0.67	0.92	0.74	0.87	0.65	0.795	0.23	0.37	0.54	0.49	0.4075	0.23	0.55	0.3	0.07	0.2875
5430420F09Rik	ENSMUSG00000102808.1	repressed	1.1065	0.0017	0.4	0.29	0.37	0.25	0.3275	0.79	0.62	0.68	0.54	0.6575	0.18	0.39	0.28	0.5	0.3375	0.18	0.36	0.39	0.36	0.3225
Lpp	ENSMUSG00000033306.15	repressed	1.12949	0.014	0.04	0.04	0.08	0.06	0.055	0.04	0.05	0.03	0.02	0.035	0.02	0.01	0.02	0.03	0.02	0.02	0.01	0.04	0.01	0.02
Gm43088	ENSMUSG00000105748.1	repressed	1.13793	0.046	0.13	0.08	0.11	0.1	0.105	0.16	0.14	0.16	0.14	0.15	0.02	0.08	0.13	0.07	0.075	0.03	0.08	0.06	0	0.0425
Prkch	ENSMUSG00000021108.18	repressed	1.14052	9.7e-12	0.03	0.01	0.02	0	0.015	10	13.26	9.62	11.12	11	5	6.45	4.68	5.21	5.335	5.26	4.97	5.2	5.2	5.1575
4732463B04Rik	ENSMUSG00000097762.1	repressed	1.14478	9.9e-06	2.81	2.39	2.83	2.27	2.575	0.56	0.53	0.44	0.44	0.4925	0.28	0.23	0.21	0.24	0.24	0.15	0.17	0.23	0.3	0.2125
Gm48585	ENSMUSG00000113250.1	repressed	1.15169	0.0077	0.1	0.17	0.21	0.13	0.1525	0.57	0.2	0.63	0.45	0.4625	0.14	0.25	0.32	0.23	0.235	0.2	0.26	0.18	0.16	0.2
Spef1	ENSMUSG00000027329.9	repressed	1.15482	0.042	0.11	0.14	0.2	0.21	0.165	0.12	0.04	0.09	0.1	0.0875	0.04	0.04	0.04	0.05	0.0425	0.05	0.03	0.01	0.01	0.025
Gm37497	ENSMUSG00000103904.1	repressed	1.1555	0.027	0.57	0.42	0.54	0.24	0.4425	0.85	0.48	0.9	0.91	0.785	0.19	0.45	0.32	0.62	0.395	0.55	0.45	0.23	0.04	0.3175
Gm23262	ENSMUSG00000088948.1	repressed	1.15726	0.023	0	0	497.87	277.02	193.722	0	265.06	647.21	494.01	351.57	0	0	0	0	0	0	0	0	0	0
B230118H07Rik	ENSMUSG00000027165.16	repressed	1.15915	1.9e-05	1.25	0.83	1.13	0.71	0.98	3.75	4.94	3.94	3.58	4.0525	1.33	2.82	2.19	1.84	2.045	1.13	1.52	1.37	2.48	1.625
Arhgap12	ENSMUSG00000041225.16	repressed	1.16344	5.9e-05	0.19	0.14	0.14	0.11	0.145	0.54	0.62	0.64	0.73	0.6325	0.22	0.33	0.26	0.31	0.28	0.11	0.21	0.09	0.22	0.1575
Pheta2	ENSMUSG00000049687.5	repressed	1.16569	1.5e-7	4.1	3.31	4.1	3.55	3.765	0.92	1.01	0.65	0.94	0.88	0.35	0.47	0.46	0.4	0.42	0.3	0.43	0.36	0.35	0.36
Zfp873	ENSMUSG00000061371.7	repressed	1.19134	1.8e-7	3.25	2.49	3.08	3.02	2.96	1.3	1.24	1.02	1.11	1.1675	0.47	0.6	0.6	0.54	0.5525	0.56	0.48	0.56	0.53	0.5325
Gm42515	ENSMUSG00000105378.1	repressed	1.19206	0.021	0.02	0.02	0.01	0.01	0.015	0.11	0.09	0.21	0.17	0.145	0.02	0.11	0.06	0.09	0.07	0.03	0.06	0.05	0.02	0.04
Morc1	ENSMUSG00000022652.7	repressed	1.19258	0.0043	0.04	0.02	0.01	0.01	0.02	0.15	0.21	0.17	0.19	0.18	0.08	0.09	0.09	0.07	0.0825	0.08	0.08	0.05	0.04	0.0625
Ets1	ENSMUSG00000032035.15	repressed	1.19337	1.2e-8	5.17	4.86	5.49	4.31	4.9575	0.74	1.04	0.66	0.92	0.84	0.4	0.47	0.41	0.28	0.39	0.29	0.28	0.38	0.27	0.305
Gm11998	ENSMUSG00000087452.1	repressed	1.21079	9.7e-8	0.07	0.12	0.22	0.11	0.13	6.22	7.32	6.15	7.62	6.8275	2.63	4.45	2.82	3	3.225	2.08	2.16	2.47	2.76	2.3675
Gm49760	ENSMUSG00000116815.1	repressed	1.23317	0.00081	2.93	2.93	2.9	2.91	2.9175	0.38	0.42	0.42	0.77	0.4975	0.21	0.32	0.27	0.1	0.225	0.29	0.21	0.26	0.12	0.22
Ryk	ENSMUSG00000032547.12	repressed	1.25088	1.2e-9	38.43	36.66	40.28	34.46	37.4575	4.77	6.31	4.28	7.49	5.7125	2.3	2.55	2.55	2.74	2.535	2.19	2.5	2.06	3.14	2.4725
Pkib	ENSMUSG00000019876.15	repressed	1.2706	9.5e-11	0	0	0	0	0	15.76	17	14.54	20.45	16.9375	8.23	8.73	6.96	7.49	7.8525	4.63	5.23	5.08	5.93	5.2175
Tanc1	ENSMUSG00000035168.16	repressed	1.29946	2.4e-12	3.69	3.08	3.77	3.12	3.415	1.32	2.01	1.22	1.68	1.5575	0.65	0.69	0.64	0.68	0.665	0.58	0.54	0.62	0.72	0.615
Arl4c	ENSMUSG00000049866.12	repressed	1.30305	1.9e-8	4.57	4.05	4.73	4.17	4.38	0.88	1.07	0.86	0.96	0.9425	0.44	0.44	0.36	0.39	0.4075	0.24	0.36	0.47	0.36	0.3575
Gm38252	ENSMUSG00000102786.1	repressed	1.30888	0.012	0.04	0.06	0.13	0.09	0.08	0.14	0.12	0.15	0.18	0.1475	0.09	0.07	0.04	0.05	0.0625	0.04	0.13	0.05	0.04	0.065
Myo1e	ENSMUSG00000032220.10	repressed	1.31026	1.1e-06	2.66	2.33	2.63	1.92	2.385	0.48	0.56	0.26	0.51	0.4525	0.16	0.25	0.14	0.23	0.195	0.18	0.21	0.21	0.21	0.2025
Gm20554	ENSMUSG00000093587.3	repressed	1.31254	3e-05	0.91	0.93	1.16	1.01	1.0025	0.87	0.84	1.07	1.16	0.985	0.47	0.56	0.35	0.34	0.43	0.32	0.55	0.56	0.27	0.425
Tns1	ENSMUSG00000055322.15	repressed	1.31351	2.1e-7	0.09	0.07	0.14	0.07	0.0925	0.67	0.91	0.91	1.14	0.9075	0.35	0.51	0.51	0.44	0.4525	0.33	0.48	0.28	0.64	0.4325
Dst	ENSMUSG00000026131.19	repressed	1.31363	1.3e-12	3.85	3.36	4.18	3.51	3.725	0.95	0.96	0.7	1	0.9025	0.35	0.4	0.35	0.36	0.365	0.33	0.34	0.4	0.38	0.3625
Gm38055	ENSMUSG00000102147.1	repressed	1.31498	0.0087	0.17	0.07	0.2	0.24	0.17	0.32	0.09	0.51	0.42	0.335	0.14	0.15	0.14	0.16	0.1475	0.15	0.18	0.12	0.17	0.155
Elavl2	ENSMUSG00000008489.18	repressed	1.31529	0.0016	0.23	0.18	0.22	0.18	0.2025	0.2	0.3	0.15	0.17	0.205	0.04	0.32	0.13	0.09	0.145	0.06	0.1	0.14	0.09	0.0975
Gm48673	ENSMUSG00000111505.1	repressed	1.31759	0.012	0.07	0.04	0.1	0.08	0.0725	0.15	0.08	0.11	0.08	0.105	0.02	0.08	0.06	0.04	0.05	0.04	0.02	0.07	0.03	0.04
Qsox1	ENSMUSG00000033684.14	repressed	1.32095	9.8e-8	3.1	3.58	3.85	3.37	3.475	1.08	1.47	0.92	1.34	1.2025	0.58	0.46	0.44	0.46	0.485	0.4	0.46	0.37	0.64	0.4675
Cd72	ENSMUSG00000028459.11	repressed	1.32188	4.3e-16	8.35	6.49	9.23	7.21	7.82	49.44	63.11	48.46	58.12	54.7825	21.52	26.82	23.58	23.19	23.7775	23.02	25.45	22.59	25.5	24.14
Cyp2d22	ENSMUSG00000061740.8	repressed	1.32862	0.0046	0.01	0	0.02	0	0.0075	0.12	0.21	0.23	0.23	0.1975	0.13	0.07	0.06	0.07	0.0825	0.06	0.05	0.04	0.09	0.06
Cd300lb	ENSMUSG00000063193.8	repressed	1.33935	4.1e-11	0.29	0.3	0.34	0.22	0.2875	4.5	5.73	4.53	5.5	5.065	1.58	2.56	2.02	2.35	2.1275	1.58	1.44	1.31	1.51	1.46
Gimap6	ENSMUSG00000047867.11	repressed	1.34407	4.4e-18	57.29	49.82	60.18	52.71	55	90.65	113.62	93.39	111.03	102.173	36.63	52.1	42.68	44.47	43.97	45.29	47.92	43.78	48.39	46.345
Gm43411	ENSMUSG00000105979.1	repressed	1.34961	0.016	0.12	0.05	0.06	0.11	0.085	0.41	0.13	0.36	0.36	0.315	0.04	0.09	0.28	0.13	0.135	0.12	0.19	0.11	0.11	0.1325
Slc16a12	ENSMUSG00000009378.4	repressed	1.35389	4.0e-7	1.41	0.93	1.21	1.08	1.1575	0.58	0.81	0.41	0.57	0.5925	0.28	0.28	0.19	0.23	0.245	0.22	0.24	0.2	0.19	0.2125
Mapk11	ENSMUSG00000053137.7	repressed	1.36068	0.018	0.05	0.08	0.11	0.08	0.08	0.1	0.13	0.13	0.23	0.1475	0.01	0.04	0.1	0.09	0.06	0.07	0.04	0.05	0.01	0.0425
Gm37632	ENSMUSG00000104197.1	repressed	1.36656	0.0071	0.43	0.36	0.07	0.23	0.2725	0.51	0.43	0.52	0.46	0.48	0.22	0.19	0.16	0.23	0.2	0.22	0.09	0.17	0.08	0.14
Gm44423	ENSMUSG00000108064.1	repressed	1.37795	0.00057	0.18	0.15	0.12	0.15	0.15	0.36	0.33	0.33	0.34	0.34	0.1	0.14	0.16	0.16	0.14	0.08	0.17	0.18	0.04	0.1175
Gm28512	ENSMUSG00000100183.1	repressed	1.37807	0.023	0.1	0.27	0.35	0.26	0.245	0.76	0.23	1.21	0.7	0.725	0.1	0.67	0.27	0.29	0.3325	0.28	0.15	0.08	0.34	0.2125
Gm36931	ENSMUSG00000103779.1	repressed	1.3809	1.2e-05	0.16	0.15	0.16	0.16	0.1575	0.45	0.38	0.65	0.52	0.5	0.15	0.25	0.2	0.24	0.21	0.15	0.26	0.26	0.18	0.2125
Perp	ENSMUSG00000019851.8	repressed	1.39038	2.6e-11	37.16	26.34	31.9	26.39	30.4475	8.28	10.55	6.71	9.47	8.7525	3.54	3.78	3.36	3.48	3.54	4.16	3.14	3.98	4.65	3.9825
Rasa4	ENSMUSG00000004952.13	repressed	1.39829	3.8e-7	0.27	0.23	0.31	0.29	0.275	0.68	0.87	0.57	0.81	0.7325	0.29	0.25	0.26	0.31	0.2775	0.28	0.3	0.24	0.31	0.2825
A430106G13Rik	ENSMUSG00000098206.1	repressed	1.43754	3e-06	0.66	0.46	0.59	0.47	0.545	1.29	0.95	1.3	0.89	1.1075	0.39	0.51	0.42	0.49	0.4525	0.48	0.52	0.54	0.29	0.4575
Crybg3	ENSMUSG00000022723.16	repressed	1.4376	4.3e-17	1.51	1.17	1.55	1.26	1.3725	31.7	35.94	29.71	33.67	32.755	11.75	13.97	13.3	12.95	12.9925	12.02	12.56	12.91	12.59	12.52
Pex5l	ENSMUSG00000027674.16	repressed	1.44542	5.3e-11	2.5	2.63	2.92	2.91	2.74	5.39	5.86	6.03	5.32	5.65	2.19	2.28	2.21	2.14	2.205	1.22	1.49	1.1	1.21	1.255
Snn	ENSMUSG00000037972.7	repressed	1.44801	1.8e-8	1	0.68	1.21	0.79	0.92	1.44	1.91	1.95	1.96	1.815	0.49	0.84	0.76	0.78	0.7175	0.79	0.69	0.66	1	0.785
Gm7932	ENSMUSG00000108084.1	repressed	1.4568	7.9e-06	1.89	1.79	2.12	1.93	1.9325	0.5	0.7	0.46	0.6	0.565	0.3	0.16	0.24	0.14	0.21	0.12	0.19	0.12	0.17	0.15
Mzb1	ENSMUSG00000024353.5	repressed	1.46386	4.7e-13	83.04	70.65	89.01	76.94	79.91	19.48	25.47	20.53	25.89	22.8425	8.88	9.12	8.33	9.12	8.8625	9.72	9.89	9.43	14.07	10.7775
Gbp3	ENSMUSG00000028268.14	repressed	1.4654	5.4e-9	0.21	0.15	0.11	0.17	0.16	1.62	2.09	1.63	2.19	1.8825	0.58	0.92	0.73	0.7	0.7325	0.93	0.91	0.79	0.8	0.8575
Vpreb1	ENSMUSG00000059305.12	repressed	1.46862	3.9e-06	0.34	0.61	0.46	0.55	0.49	2.95	4.48	3.6	4.45	3.87	1.27	1.86	1.77	1.13	1.5075	1.06	1.8	1.52	1.91	1.5725
Myom1	ENSMUSG00000024049.15	repressed	1.46992	6.5e-05	0.01	0.02	0.01	0	0.01	0.23	0.3	0.18	0.22	0.2325	0.07	0.11	0.09	0.08	0.0875	0.08	0.06	0.09	0.08	0.0775
Gm11948	ENSMUSG00000087055.1	repressed	1.49982	0.003	0.24	0.12	0.34	0.26	0.24	0.69	0.8	0.81	1.05	0.8375	0.42	0.26	0.36	0.19	0.3075	0.31	0.19	0.22	0.16	0.22
St18	ENSMUSG00000033740.17	repressed	1.5034	3e-05	0.14	0.11	0.08	0.08	0.1025	0.36	0.23	0.23	0.31	0.2825	0.08	0.11	0.18	0.09	0.115	0.13	0.11	0.11	0.08	0.1075
Gm42929	ENSMUSG00000106022.1	repressed	1.5165	1.6e-06	0.43	0.48	0.42	0.46	0.4475	1.71	1.71	1.99	1.95	1.84	0.57	0.64	0.56	1.02	0.6975	0.63	0.74	0.58	0.51	0.615
Asap2	ENSMUSG00000052632.16	repressed	1.51698	3.9e-10	3.08	2.81	3.3	2.64	2.9575	0.52	0.7	0.47	0.79	0.62	0.19	0.22	0.19	0.26	0.215	0.28	0.35	0.22	0.29	0.285
Tmem72	ENSMUSG00000048108.13	repressed	1.51702	0.0053	0.01	0.01	0.01	0.01	0.01	0.02	0.02	0.04	0.02	0.025	0.01	0.02	0	0.01	0.01	0.01	0.01	0.01	0	0.0075
Zfp182	ENSMUSG00000054737.11	repressed	1.5185	3.9e-8	3.04	2.59	3.38	2.83	2.96	0.69	0.59	0.56	0.73	0.6425	0.26	0.31	0.18	0.27	0.255	0.25	0.14	0.26	0.2	0.2125
Sh3bp5	ENSMUSG00000021892.14	repressed	1.5219	1.2e-10	1.66	1.17	1.49	1.47	1.4475	3.06	4.22	3.3	4.53	3.7775	1.36	1.33	1.49	1.36	1.385	1.21	1.46	1.42	1.88	1.4925
Fsd1l	ENSMUSG00000054752.16	repressed	1.52301	0.0033	0.57	0.48	0.5	0.42	0.4925	0.03	0.08	0.05	0.03	0.0475	0.01	0.01	0.04	0.01	0.0175	0.03	0.02	0.02	0.01	0.02
9930120I10Rik	ENSMUSG00000108120.1	repressed	1.52337	0.0015	0.56	0.29	0.42	0.4	0.4175	0.94	0.73	1.07	1.28	1.005	0.58	0.32	0.34	0.24	0.37	0.2	0.31	0.79	0.52	0.455
Slc9a9	ENSMUSG00000031129.9	repressed	1.52723	1.1e-15	9.16	7.7	9.38	8.04	8.57	10.34	12.91	10.24	12.4	11.4725	3.82	4.52	4.28	4.33	4.2375	3.57	3.92	3.82	3.38	3.6725
Tmem141	ENSMUSG00000026939.12	repressed	1.53085	0.00094	5.03	4.36	4.85	3.47	4.4275	0.91	1.61	1.17	1	1.1725	0.39	0.23	0.77	0.28	0.4175	0.42	0.1	0.62	0.63	0.4425
Ttc26	ENSMUSG00000056832.14	repressed	1.53904	1.9e-9	0.6	0.64	0.57	0.64	0.6125	1.25	1.78	1.53	1.5	1.515	0.48	0.76	0.51	0.5	0.5625	0.6	0.77	0.74	0.6	0.6775
Cd79a	ENSMUSG00000003379.7	repressed	1.54681	1.5e-7	0.13	0.13	0.2	0.22	0.17	3.62	5.54	4.25	4.55	4.49	1.13	1.93	1.81	1.72	1.6475	0.96	1.27	1.22	2.26	1.4275
Gm6934	ENSMUSG00000103753.1	repressed	1.54925	0.024	0.08	0.07	0.02	0.03	0.05	0.18	0.25	0.26	0.26	0.2375	0.09	0.1	0.1	0.06	0.0875	0.02	0.25	0.01	0.02	0.075
Pir	ENSMUSG00000031379.13	repressed	1.55151	2.6e-9	5.48	4.87	5.3	3.89	4.885	4.62	5.95	4.14	5.48	5.0475	1.84	1.87	1.9	1.69	1.825	2.69	1.53	2.38	1.8	2.1
Ephb2	ENSMUSG00000028664.14	repressed	1.5633	0.00026	0.13	0.1	0.16	0.15	0.135	0.07	0.13	0.1	0.12	0.105	0.05	0.04	0.02	0.03	0.035	0.02	0.04	0.04	0.05	0.0375
Gimap8	ENSMUSG00000064262.7	repressed	1.56411	7.3e-15	8.78	7.58	9.85	7.58	8.4475	12.22	15.01	13.6	15.3	14.0325	4.33	6.12	4.48	5.41	5.085	4.4	4.88	4.48	4.32	4.52
Dop1b	ENSMUSG00000022946.10	repressed	1.56517	6.0e-10	0.49	0.44	0.62	0.39	0.485	1.52	2.05	1.46	1.8	1.7075	0.66	0.58	0.48	0.71	0.6075	0.67	0.68	0.63	0.5	0.62
Isl1	ENSMUSG00000042258.13	repressed	1.56856	0.0011	0	0	0	0	0	0.21	0.31	0.28	0.16	0.24	0.06	0.08	0.11	0.1	0.0875	0.05	0.03	0.06	0.01	0.0375
Col19a1	ENSMUSG00000026141.13	repressed	1.57035	5.8e-14	3.25	3.03	3.1	2.65	3.0075	9.88	11.61	11.17	11.63	11.0725	3.18	4.55	3.75	4.17	3.9125	3.94	5.24	5.03	4.98	4.7975
Rnase11	ENSMUSG00000059648.3	repressed	1.57303	0.017	0.04	0.04	0.13	0	0.0525	0.57	0.51	0.51	0.87	0.615	0.34	0.16	0.3	0.04	0.21	0.23	0.04	0.05	0	0.08
Lhfp	ENSMUSG00000048332.13	repressed	1.58144	0.018	0.13	0.15	0.24	0.18	0.175	0.04	0.13	0.13	0.1	0.1	0.03	0.06	0.03	0.02	0.035	0.02	0.08	0.01	0.02	0.0325
Bcl6	ENSMUSG00000022508.5	repressed	1.58395	2.5e-05	0.38	0.25	0.3	0.31	0.31	0.32	0.29	0.3	0.3	0.3025	0.07	0.14	0.12	0.12	0.1125	0.17	0.18	0.11	0.07	0.1325
H2-Q7	ENSMUSG00000060550.16	repressed	1.58467	7.4e-05	0	0	0	0	0	0.96	2.55	1.48	1.68	1.6675	0.55	0.87	0.33	0.6	0.5875	0.44	0.42	0.34	0.93	0.5325
Fam49a	ENSMUSG00000020589.17	repressed	1.60689	1.6e-10	0.32	0.47	0.48	0.25	0.38	2.74	4.03	2.81	3.31	3.2225	1.23	1.43	1.14	1.43	1.3075	1.34	1.22	1.25	1.46	1.3175
4930556H04Rik	ENSMUSG00000114190.1	repressed	1.6241	4.3e-05	0.24	0.14	0.32	0.34	0.26	0.51	0.66	0.58	0.71	0.615	0.22	0.21	0.2	0.21	0.21	0.19	0.27	0.24	0.12	0.205
Sema3g	ENSMUSG00000021904.6	repressed	1.63003	1.5e-05	0.1	0.11	0.08	0.13	0.105	0.2	0.35	0.32	0.32	0.2975	0.11	0.09	0.08	0.11	0.0975	0.1	0.14	0.06	0.14	0.11
Hspb8	ENSMUSG00000041548.4	repressed	1.6358	0.013	0	0	0	0	0	0.27	0.34	0.2	0.22	0.2575	0	0.17	0.12	0.07	0.09	0.02	0.05	0.01	0	0.02
Pear1	ENSMUSG00000028073.15	repressed	1.64752	1.9e-7	0.96	0.92	0.85	0.86	0.8975	0.49	0.48	0.65	0.57	0.5475	0.16	0.34	0.1	0.21	0.2025	0.23	0.25	0.21	0.27	0.24
Sdc1	ENSMUSG00000020592.14	repressed	1.64822	1.0e-14	6.21	6.08	6.9	6.4	6.3975	96.57	141.87	105.5	122.42	116.59	40.24	43.38	36.62	37.35	39.3975	45.9	41.6	43.28	54.57	46.3375
A130050O07Rik	ENSMUSG00000102277.1	repressed	1.65153	8e-05	0.32	0.35	0.32	0.43	0.355	0.7	0.56	0.92	0.43	0.6525	0.24	0.19	0.23	0.23	0.2225	0.27	0.46	0.3	0.17	0.3
Gm43412	ENSMUSG00000105107.1	repressed	1.67426	0.001	0.09	0.1	0.08	0.08	0.0875	0.12	0.17	0.24	0.18	0.1775	0.07	0.03	0.04	0.09	0.0575	0.06	0.09	0.13	0.04	0.08
Gm37124	ENSMUSG00000103038.1	repressed	1.68594	0.00027	0.34	0.33	0.22	0.44	0.3325	0.65	0.65	0.66	0.54	0.625	0.11	0.13	0.32	0.26	0.205	0.14	0.43	0.31	0.2	0.27
Thy1	ENSMUSG00000032011.5	repressed	1.69957	2.8e-11	33.29	29.6	35.92	30.69	32.375	5.55	7.4	6.5	7.65	6.775	1.51	2.36	2.35	2.72	2.235	2	2.09	2.52	3.11	2.43
Gm47826	ENSMUSG00000113650.1	repressed	1.71178	0.0069	0.1	0.1	0.03	0.09	0.08	0.27	0.14	0.15	0.11	0.1675	0.07	0.02	0.08	0.04	0.0525	0.04	0.06	0.06	0	0.04
Gm47324	ENSMUSG00000111425.1	repressed	1.73528	0.00063	0.38	0.15	0.34	0.35	0.305	1.06	0.74	0.38	1.24	0.855	0.11	0.24	0.41	0.32	0.27	0.26	0.28	0.42	0.59	0.3875
Mx2	ENSMUSG00000023341.15	repressed	1.74026	3.7e-14	0.63	0.64	0.57	0.68	0.63	16.28	16.68	17.06	16.02	16.51	4.91	6.24	5.06	5.21	5.355	5.57	6.19	5.93	6.89	6.145
Ccdc8	ENSMUSG00000041117.8	repressed	1.74046	1.3e-7	1.66	1.26	1.62	1.49	1.5075	0.22	0.43	0.34	0.54	0.3825	0.13	0.1	0.1	0.14	0.1175	0.15	0.16	0.1	0.14	0.1375
E230020D15Rik	ENSMUSG00000108912.1	repressed	1.76169	0.0041	0.01	0.03	0.01	0.01	0.015	0.06	0.06	0.07	0.05	0.06	0	0.01	0.02	0.03	0.015	0.02	0.01	0.02	0	0.0125
Gm27166	ENSMUSG00000098519.1	repressed	1.7774	0.00038	2.54	2.46	3.18	2.2	2.595	0.17	0.2	0.37	0.3	0.26	0.07	0.09	0.04	0.12	0.08	0.05	0.21	0.06	0.11	0.1075
Efna5	ENSMUSG00000048915.12	repressed	1.79194	4.2e-06	2.97	2.17	1.92	2.69	2.4375	0.64	0.37	0.64	0.63	0.57	0.19	0.25	0.08	0.31	0.2075	0.37	0.21	0.24	0.09	0.2275
Gm37248	ENSMUSG00000103216.1	repressed	1.79749	0.00015	0.08	0.22	0.16	0.18	0.16	0.66	0.44	0.74	0.38	0.555	0.13	0.16	0.22	0.19	0.175	0.16	0.22	0.29	0.1	0.1925
Gm5864	ENSMUSG00000107211.1	repressed	1.80862	0.00024	0.16	0.38	0.58	0.33	0.3625	0.58	0.59	0.53	0.86	0.64	0.19	0.22	0.16	0.2	0.1925	0.16	0.15	0.26	0.11	0.17
Drc7	ENSMUSG00000031786.7	repressed	1.80984	5.4e-06	0.16	0.05	0.22	0.04	0.1175	0.73	0.76	0.67	0.97	0.7825	0.21	0.19	0.24	0.3	0.235	0.32	0.28	0.34	0.43	0.3425
Adgra2	ENSMUSG00000031486.15	repressed	1.81823	4.7e-11	0.06	0.08	0.09	0.08	0.0775	1.78	2.46	1.79	2.09	2.03	0.59	0.64	0.52	0.71	0.615	0.79	0.62	0.74	1.14	0.8225
2900026A02Rik	ENSMUSG00000051339.10	repressed	1.8223	4.2e-15	7.45	6.41	7.97	6.22	7.0125	7.47	11.54	7.69	10	9.175	2.34	2.89	2.3	3.05	2.645	3.96	4	3.69	5.02	4.1675
Fn1	ENSMUSG00000026193.15	repressed	1.82744	1.9e-15	7.96	6.71	8.75	6.35	7.4425	2.64	3.79	2.35	3.28	3.015	0.83	1.34	0.79	0.97	0.9825	0.65	0.56	0.59	0.59	0.5975
E430014B02Rik	ENSMUSG00000102973.1	repressed	1.83625	0.00012	0.08	0.03	0.05	0.05	0.0525	0.35	0.25	0.33	0.3	0.3075	0.08	0.08	0.07	0.14	0.0925	0.04	0.18	0.13	0.12	0.1175
6430571L13Rik	ENSMUSG00000037977.6	repressed	1.83753	0.008	0.01	0.04	0.03	0.02	0.025	0.06	0.27	0.17	0.17	0.1675	0.11	0.03	0.04	0.01	0.0475	0.1	0.02	0.05	0.02	0.0475
5830444F18Rik	ENSMUSG00000102744.1	repressed	1.84143	0.00027	0.08	0.06	0.09	0.15	0.095	0.32	0.28	0.44	0.57	0.4025	0.12	0.06	0.11	0.17	0.115	0.12	0.16	0.18	0.06	0.13
Gm45360	ENSMUSG00000109852.1	repressed	1.84724	0.015	0.24	0.06	0.1	0.17	0.1425	0.19	0.29	0.22	0.29	0.2475	0.06	0.08	0.11	0.03	0.07	0	0.2	0.07	0	0.0675
Angptl2	ENSMUSG00000004105.8	repressed	1.85036	2.5e-17	18.46	14.54	20.14	16.09	17.3075	19.98	28.27	19.17	25.47	23.2225	6.84	7.71	5.92	6.82	6.8225	9.14	8.36	8.64	10.05	9.0475
Trim36	ENSMUSG00000033949.12	repressed	1.88615	7.9e-8	0.19	0.27	0.24	0.16	0.215	0.67	0.63	0.57	0.55	0.605	0.22	0.16	0.19	0.15	0.18	0.31	0.28	0.23	0.21	0.2575
Gm38391	ENSMUSG00000103622.1	repressed	1.90039	3.1e-7	0.75	0.56	0.59	0.68	0.645	0.46	0.38	0.47	0.54	0.4625	0.14	0.21	0.11	0.09	0.1375	0.21	0.18	0.14	0.31	0.21
Gab1	ENSMUSG00000031714.9	repressed	1.90276	5.4e-17	6.73	6.03	7.97	5.41	6.535	12.11	16.53	11.13	14.82	13.6475	3.39	4.19	3.58	4.32	3.87	4.56	4.25	4.19	4.93	4.4825
Rnf122	ENSMUSG00000039328.11	repressed	1.92507	0.0032	0.07	0.01	0.01	0	0.0225	0.22	0.25	0.18	0.34	0.2475	0.02	0.07	0.07	0.11	0.0675	0.05	0.1	0.05	0	0.05
S100a6	ENSMUSG00000001025.8	repressed	1.93001	2.4e-11	123.01	111.01	144.43	111.36	122.453	21.84	26.03	22.57	25.35	23.9475	8.47	5.51	7.07	4.62	6.4175	8.73	7.53	9.17	9.91	8.835
Fcgrt	ENSMUSG00000003420.8	repressed	1.93414	1.0e-7	0.26	0.17	0.27	0.23	0.2325	0.72	0.9	0.7	0.93	0.8125	0.26	0.2	0.2	0.25	0.2275	0.32	0.38	0.36	0.4	0.365
Serpinb12	ENSMUSG00000059956.14	repressed	1.95979	1.2e-05	0.44	0.3	0.49	0.25	0.37	0.55	0.58	0.47	0.49	0.5225	0.18	0.25	0.09	0.08	0.15	0.19	0.15	0.18	0.15	0.1675
Ehd2	ENSMUSG00000074364.6	repressed	1.96104	0.00044	0.02	0.02	0.01	0.02	0.0175	0.04	0.08	0.06	0.11	0.0725	0.03	0.02	0.01	0.01	0.0175	0	0.01	0	0.01	0.005
Mmp8	ENSMUSG00000005800.3	repressed	1.96214	1.2e-18	11.4	10.01	11.51	9.84	10.69	41.94	53.66	44.16	54.65	48.6025	12.07	15.91	12.74	12.66	13.345	4.58	4.47	4.88	4.18	4.5275
Ctxn1	ENSMUSG00000048644.8	repressed	1.97843	4.2e-10	1.8	1.61	2.06	1.98	1.8625	2.1	2.76	1.74	2.57	2.2925	0.57	0.74	0.53	0.65	0.6225	0.68	0.91	0.84	0.81	0.81
Arhgap32	ENSMUSG00000041444.14	repressed	1.99233	6.0e-16	6.19	5.5	6.26	5.22	5.7925	1.19	1.39	0.94	1.23	1.1875	0.29	0.3	0.29	0.33	0.3025	0.46	0.46	0.41	0.45	0.445
Rbp1	ENSMUSG00000046402.10	repressed	1.99906	0.0012	0.22	0.12	0.15	0.12	0.1525	0.07	0.22	0.1	0.26	0.1625	0.07	0.03	0.02	0.04	0.04	0.04	0.1	0.02	0.04	0.05
Ighv1-7	ENSMUSG00000095200.2	repressed	2.00538	1.9e-06	0.25	0.48	0.54	0.13	0.35	7.85	12.25	7.72	11.58	9.85	2.79	4.2	1.48	2.63	2.775	2.17	4.02	2.15	3.45	2.9475
Gm28373	ENSMUSG00000096751.3	repressed	2.00561	2.3e-8	0.42	0.41	0.4	0.36	0.3975	0.62	0.69	0.94	0.89	0.785	0.16	0.22	0.23	0.23	0.21	0.28	0.43	0.34	0.31	0.34
Igfbp7	ENSMUSG00000036256.13	repressed	2.00622	7.7e-12	25.66	17.7	22.81	18.43	21.15	6.06	8.47	5.88	8.08	7.1225	1.86	1.98	1.8	1.89	1.8825	2.83	2.38	2.31	4.28	2.95
Adgrd1	ENSMUSG00000044017.16	repressed	2.00773	0.0021	0.44	0.41	0.43	0.45	0.4325	0.04	0.07	0.03	0.05	0.0475	0.01	0.01	0.01	0.02	0.0125	0.02	0	0.01	0.03	0.015
Reep1	ENSMUSG00000052852.8	repressed	2.00901	4.5e-15	0.74	0.77	0.71	0.78	0.75	9.12	11.3	9.5	11.73	10.4125	2.12	3.6	2.69	2.73	2.785	3.89	4.38	3.71	5.1	4.27
Cd9	ENSMUSG00000030342.8	repressed	2.01216	4.2e-18	44.92	36.93	46.16	39.41	41.855	85.79	104.28	92.08	116.74	99.7225	25.64	29.2	26.58	24.49	26.4775	31.66	34.02	33.64	40.57	34.9725
Gm43788	ENSMUSG00000107286.1	repressed	2.04634	1e-06	0.18	0.27	0.29	0.26	0.25	0.72	0.58	0.92	0.57	0.6975	0.15	0.16	0.15	0.28	0.185	0.29	0.33	0.33	0.24	0.2975
Bace2	ENSMUSG00000040605.7	repressed	2.07452	2.6e-06	0	0	0	0	0	0.31	0.43	0.27	0.37	0.345	0.14	0.08	0.06	0.05	0.0825	0.09	0.08	0.07	0.16	0.1
Cd24a	ENSMUSG00000047139.9	repressed	2.07765	2.4e-8	0.34	0.33	0.46	0.38	0.3775	1.06	1.5	1.42	1.31	1.3225	0.27	0.65	0.34	0.23	0.3725	0.39	0.5	0.52	0.53	0.485
Enpp6	ENSMUSG00000038173.15	repressed	2.08031	5.5e-06	0.08	0.06	0.09	0.09	0.08	0.27	0.24	0.33	0.35	0.2975	0.09	0.05	0.2	0.04	0.095	0.15	0.09	0.05	0.25	0.135
Rnf144a	ENSMUSG00000020642.13	repressed	2.08593	2.6e-14	0.24	0.1	0.2	0.14	0.17	10.49	14	10.79	13.36	12.16	2.59	3.97	2.59	3.17	3.08	5.13	5.27	4.87	6.09	5.34
Il6st	ENSMUSG00000021756.12	repressed	2.10319	8.5e-14	0	0.01	0.01	0	0.005	2	2.38	2.23	2.57	2.295	0.45	0.72	0.63	0.57	0.5925	0.93	0.9	0.92	1.08	0.9575
C230035I16Rik	ENSMUSG00000085024.1	repressed	2.12812	3.7e-06	1.51	0.6	1.36	1.34	1.2025	2.89	3.42	1.76	3.34	2.8525	0.28	0.66	0.79	1.08	0.7025	0.99	1.3	1.27	1.42	1.245
Tsc22d1	ENSMUSG00000022010.19	repressed	2.13648	1.2e-19	20.15	19.13	23.97	20.61	20.965	58.95	81.56	62.7	72.83	69.01	12.12	15.44	11.99	13.12	13.1675	20.3	19.28	17.77	24.42	20.4425
Gm43009	ENSMUSG00000105586.1	repressed	2.14219	0.00064	0.02	0.01	0.03	0.02	0.02	0.16	0.13	0.18	0.09	0.14	0.02	0.04	0.02	0.06	0.035	0.02	0.06	0.03	0	0.0275
Spock2	ENSMUSG00000058297.16	repressed	2.14506	4.2e-10	3.21	2.7	3.53	2.65	3.0225	0.74	0.97	0.58	0.77	0.765	0.21	0.2	0.12	0.21	0.185	0.24	0.27	0.4	0.22	0.2825
Msrb3	ENSMUSG00000051236.13	repressed	2.14677	0.00015	0.35	0.29	0.33	0.27	0.31	0.07	0.12	0.13	0.12	0.11	0.04	0.03	0	0.02	0.0225	0.06	0.06	0.06	0.03	0.0525
Ugt1a2	ENSMUSG00000090171.1	repressed	2.19963	0.00031	0.18	0.19	0.15	0.12	0.16	0.38	0.23	0.33	0.23	0.2925	0.07	0.14	0.05	0.03	0.0725	0.09	0.03	0.03	0	0.0375
B930095G15Rik	ENSMUSG00000085133.2	repressed	2.20689	4e-05	0	0	0	0	0	0.09	0.18	0.11	0.11	0.1225	0.03	0.02	0.02	0.04	0.0275	0.02	0.03	0.02	0.05	0.03
Crispld2	ENSMUSG00000031825.16	repressed	2.21806	5.1e-05	0.15	0.12	0.21	0.09	0.1425	0.1	0.1	0.13	0.25	0.145	0.05	0.03	0.03	0.02	0.0325	0.07	0.07	0.06	0.05	0.0625
Zfp658	ENSMUSG00000056592.14	repressed	2.23385	4.1e-18	5.96	6.09	6.73	6.07	6.2125	6.15	7.84	6.07	7.36	6.855	1.31	1.8	1.54	1.59	1.56	1.94	1.93	1.76	2.2	1.9575
Gm15232	ENSMUSG00000084806.1	repressed	2.2425	0.0034	0.04	0.09	0.05	0.03	0.0525	0.09	0.05	0.09	0.12	0.0875	0	0.04	0.02	0.03	0.0225	0.04	0.02	0.04	0.01	0.0275
Rag2	ENSMUSG00000032864.4	repressed	2.24278	9.5e-20	15.17	11.82	14.49	11.93	13.3525	54.07	67.27	53.07	61.83	59.06	11.61	17.05	12.5	13.56	13.68	23.47	21.78	21.87	20.65	21.9425
D630045J12Rik	ENSMUSG00000063455.16	repressed	2.2441	4.0e-12	1.05	0.98	1.23	0.97	1.0575	0.24	0.32	0.24	0.34	0.285	0.05	0.06	0.07	0.08	0.065	0.09	0.07	0.09	0.1	0.0875
Gbp2	ENSMUSG00000028270.12	repressed	2.26265	0.00025	0.05	0.03	0.04	0.08	0.05	0.15	0.25	0.11	0.13	0.16	0.03	0.03	0.02	0.05	0.0325	0.04	0.03	0.02	0	0.0225
Tmem121b	ENSMUSG00000094626.1	repressed	2.27554	2.4e-8	0.03	0.04	0.03	0.05	0.0375	0.41	0.58	0.47	0.62	0.52	0.11	0.14	0.09	0.12	0.115	0.08	0.2	0.15	0.23	0.165
Gm37019	ENSMUSG00000102953.1	repressed	2.28266	0.0003	0.11	0.08	0.18	0.12	0.1225	0.45	0.33	0.46	0.51	0.4375	0.09	0.01	0.12	0.14	0.09	0.11	0.25	0.28	0.03	0.1675
Gm43052	ENSMUSG00000107115.1	repressed	2.28508	2e-06	0.24	0.17	0.29	0.19	0.2225	0.7	0.56	0.54	0.7	0.625	0.13	0.14	0.18	0.1	0.1375	0.22	0.24	0.16	0.07	0.1725
Farp1	ENSMUSG00000025555.14	repressed	2.29239	8.8e-10	0	0	0.01	0	0.0025	0.73	1.3	0.75	0.93	0.9275	0.17	0.16	0.22	0.23	0.195	0.28	0.22	0.28	0.34	0.28
Rtp4	ENSMUSG00000033355.6	repressed	2.33578	3.8e-17	21.09	17.98	21.73	17.48	19.57	14.61	17.71	14.08	17.36	15.94	3.35	4.15	3.23	3.1	3.4575	6.2	5.98	4.91	7.56	6.1625
Slc44a1	ENSMUSG00000028412.17	repressed	2.35367	5.8e-12	2.2	1.85	2.8	2.17	2.255	1.55	1.51	1.3	1.8	1.54	0.21	0.41	0.4	0.3	0.33	0.79	0.66	0.63	0.59	0.6675
Pak6	ENSMUSG00000074923.10	repressed	2.35987	1.7e-05	0.01	0.01	0.01	0.01	0.01	0.1	0.11	0.12	0.15	0.12	0.02	0.02	0.04	0.01	0.0225	0.05	0.04	0.07	0.05	0.0525
Tppp	ENSMUSG00000021573.15	repressed	2.36009	5.6e-7	0.02	0.04	0.02	0.02	0.025	0.14	0.22	0.18	0.23	0.1925	0.03	0.06	0.05	0.03	0.0425	0.04	0.02	0.02	0.04	0.03
P2rx5	ENSMUSG00000005950.14	repressed	2.36245	7e-05	0.14	0.1	0.14	0.06	0.11	0.26	0.15	0.1	0.14	0.1625	0.02	0.05	0.02	0.04	0.0325	0.07	0.1	0.07	0.06	0.075
2610307P16Rik	ENSMUSG00000085936.7	repressed	2.3721	1.7e-9	0.67	0.65	0.61	0.8	0.6825	2.64	2.9	3.34	3.36	3.06	0.61	0.98	0.89	0.71	0.7975	1	1.02	0.85	0.6	0.8675
Ltf	ENSMUSG00000032496.7	repressed	2.37482	6.6e-7	2.28	1.89	2.23	1.79	2.0475	0.32	0.58	0.3	0.32	0.38	0.04	0.12	0.06	0.11	0.0825	0.15	0.2	0.06	0.08	0.1225
Paqr5	ENSMUSG00000032278.11	repressed	2.38492	8.1e-15	2.89	2.8	3.09	2.58	2.84	1.75	1.91	1.53	1.85	1.76	0.33	0.44	0.34	0.35	0.365	0.46	0.36	0.38	0.8	0.5
Mab21l1	ENSMUSG00000056947.5	repressed	2.38888	1.4e-11	13.78	13.57	15.96	13.66	14.2425	2.08	2.53	1.86	2.64	2.2775	0.36	0.34	0.62	0.5	0.455	0.51	0.75	0.64	0.87	0.6925
Atp2b4	ENSMUSG00000026463.17	repressed	2.38949	2.2e-20	6.87	6.72	7.88	7.02	7.1225	13.22	15.59	12.67	16.3	14.445	2.53	3.42	3.1	3.12	3.0425	6.54	7.39	6.61	7.19	6.9325
Nt5e	ENSMUSG00000032420.8	repressed	2.39055	2.0e-11	1.82	1.43	1.85	1.48	1.645	0.69	0.8	0.76	0.93	0.795	0.19	0.2	0.13	0.14	0.165	0.35	0.21	0.28	0.27	0.2775
Galnt14	ENSMUSG00000024064.14	repressed	2.4203	3.5e-17	0.28	0.32	0.37	0.34	0.3275	9.79	12.46	9.59	11.24	10.77	1.91	2.59	2.21	1.84	2.1375	3.2	3.06	2.89	3.08	3.0575
Ypel1	ENSMUSG00000022773.18	repressed	2.42433	4.7e-10	0.24	0.22	0.25	0.38	0.2725	0.66	0.89	0.74	1.31	0.9	0.1	0.21	0.18	0.22	0.1775	0.32	0.36	0.43	0.26	0.3425
Gm45073	ENSMUSG00000109438.1	repressed	2.44271	0.0019	0.03	0.02	0	0.01	0.015	0.05	0.06	0.07	0.08	0.065	0.01	0.02	0	0.01	0.01	0.01	0	0.03	0.01	0.0125
H2-Q6	ENSMUSG00000073409.12	repressed	2.45378	8.3e-7	0	0	0	0	0	0.46	0.66	0.44	0.69	0.5625	0.07	0.08	0.11	0.16	0.105	0.11	0.12	0.13	0.19	0.1375
St3gal2	ENSMUSG00000031749.12	repressed	2.46448	7.5e-14	1.04	0.9	1.05	0.93	0.98	3.22	4.62	2.87	3.45	3.54	0.59	0.94	0.69	0.57	0.6975	1.48	1.58	1.41	2.36	1.7075
Gata3	ENSMUSG00000015619.10	repressed	2.46558	1.8e-12	0.1	0.09	0.07	0.1	0.09	1.96	3.13	2.1	2.47	2.415	0.4	0.57	0.32	0.58	0.4675	0.47	0.54	0.54	0.53	0.52
Tnni1	ENSMUSG00000026418.16	repressed	2.46808	7.6e-12	0.12	0.12	0.18	0	0.105	28.62	44.12	29.96	35.97	34.6675	6.04	8.68	5.72	6.45	6.7225	8.85	9.99	8.5	13.71	10.2625
Evl	ENSMUSG00000021262.15	repressed	2.47119	2.3e-13	0.1	0.03	0.07	0.02	0.055	4.3	6.01	4.47	4.84	4.905	0.86	1.16	0.86	0.94	0.955	2	2.19	2.52	2.49	2.3
Efnb2	ENSMUSG00000001300.16	repressed	2.50158	2.5e-10	0.19	0.09	0.07	0.14	0.1225	0.91	1.15	0.84	1.32	1.055	0.19	0.23	0.14	0.22	0.195	0.3	0.24	0.27	0.22	0.2575
Col4a6	ENSMUSG00000031273.16	repressed	2.5134	2.3e-22	17.42	15.91	19.16	16.43	17.23	23.8	31.1	24.35	27.42	26.6675	4.62	5.25	4.96	5.02	4.9625	10.54	10.38	11.1	12.37	11.0975
Coq8a	ENSMUSG00000026489.13	repressed	2.51909	1.3e-13	0.66	0.48	0.79	0.61	0.635	2.99	4.8	3.14	3.87	3.7	0.79	0.63	0.6	0.66	0.67	0.91	0.85	0.78	0.75	0.8225
Rap1gap2	ENSMUSG00000038807.19	repressed	2.52921	1.0e-19	1.14	1.11	1.28	1.16	1.1725	10.09	12.78	10.07	11.2	11.035	1.93	2.43	1.71	2.1	2.0425	3.56	3.88	3.65	4.4	3.8725
AA414768	ENSMUSG00000083307.1	repressed	2.53584	0.0015	0.19	0.25	0.3	0.17	0.2275	0.19	0.12	0.22	0.12	0.1625	0.02	0.07	0.03	0	0.03	0.05	0.09	0.02	0.02	0.045
Kif5a	ENSMUSG00000074657.5	repressed	2.53807	1.2e-9	0.07	0.05	0.02	0.08	0.055	0.86	0.86	1.01	0.92	0.9125	0.14	0.23	0.14	0.18	0.1725	0.22	0.29	0.31	0.33	0.2875
Ell3	ENSMUSG00000027246.12	repressed	2.57486	5.7e-11	0.34	0.28	0.31	0.31	0.31	1.39	1.88	1.59	1.51	1.5925	0.3	0.34	0.28	0.21	0.2825	0.36	0.42	0.48	0.41	0.4175
Crmp1	ENSMUSG00000029121.16	repressed	2.5757	0.002	0	0	0	0	0	0.09	0.12	0.07	0.11	0.0975	0	0.05	0.02	0.01	0.02	0	0.02	0	0.01	0.0075
Patj	ENSMUSG00000061859.17	repressed	2.58067	5.3e-06	0.02	0.01	0.03	0.01	0.0175	0.1	0.16	0.13	0.25	0.16	0.04	0.03	0.03	0.02	0.03	0.02	0.05	0.07	0.03	0.0425
Xaf1	ENSMUSG00000040483.15	repressed	2.6003	0.00083	0.04	0.07	0.01	0	0.03	0.35	0.58	0.4	0.38	0.4275	0.02	0.04	0.02	0.01	0.0225	0.09	0.33	0.05	0	0.1175
Gm43011	ENSMUSG00000106475.1	repressed	2.60188	1.1e-8	0.07	0.03	0.04	0.03	0.0425	0.6	0.62	0.67	0.61	0.625	0.1	0.17	0.09	0.09	0.1125	0.08	0.19	0.09	0.09	0.1125
Socs5	ENSMUSG00000037104.9	repressed	2.60541	1.6e-19	4.95	3.66	4.87	3.7	4.295	5.49	6.75	5.52	6.65	6.1025	0.99	1.15	0.99	1.14	1.0675	2.77	2.64	2.64	3.02	2.7675
Slfn8	ENSMUSG00000035208.16	repressed	2.60874	7.7e-10	0.73	0.68	0.91	0.85	0.7925	0.86	0.79	0.73	0.97	0.8375	0.18	0.21	0.09	0.12	0.15	0.32	0.39	0.38	0.23	0.33
Gpr12	ENSMUSG00000041468.7	repressed	2.61481	2.9e-21	19.88	17.16	21.44	17.57	19.0125	29.32	37.6	29.43	36.91	33.315	5.68	6.62	5.16	5.93	5.8475	16.08	13.89	14.81	15.25	15.0075
Mylk	ENSMUSG00000022836.11	repressed	2.62101	3.0e-15	7.46	6.2	7.26	6.04	6.74	1.4	2.06	1.35	1.64	1.6125	0.29	0.35	0.2	0.28	0.28	0.38	0.53	0.48	0.55	0.485
Shisa2	ENSMUSG00000044461.6	repressed	2.66063	9.9e-18	7.62	6.22	7.71	5.79	6.835	13.52	18.54	14.33	16.66	15.7625	3.01	2.82	2.32	2.41	2.64	4.18	3.86	4.4	4.42	4.215
Myl10	ENSMUSG00000005474.9	repressed	2.67087	0.00023	0	0.1	0.06	0.24	0.1	0.89	1.08	1.14	1.59	1.175	0.2	0.14	0.4	0	0.185	0.27	0.49	0.48	0.62	0.465
Fggy	ENSMUSG00000028573.18	repressed	2.67655	4.8e-05	0	0.01	0.02	0.02	0.0125	0.78	0.86	0.82	0.76	0.805	0.02	0.12	0.2	0.2	0.135	0.18	0.14	0.38	0.79	0.3725
Icos	ENSMUSG00000026009.14	repressed	2.69666	6.8e-7	1.71	1.31	1.74	1.51	1.5675	0.31	0.33	0.13	0.15	0.23	0.06	0.08	0.01	0.02	0.0425	0.07	0.03	0.01	0.03	0.035
Tgfa	ENSMUSG00000029999.14	repressed	2.7176	1.1e-7	1.5	1.17	1.54	1.19	1.35	0.21	0.19	0.2	0.19	0.1975	0.02	0.03	0.02	0.06	0.0325	0.05	0.11	0.11	0.05	0.08
Gcnt4	ENSMUSG00000091387.2	repressed	2.73222	1.9e-12	4.23	3.92	4.5	3.36	4.0025	1.05	1.17	0.73	1.21	1.04	0.16	0.22	0.14	0.14	0.165	0.25	0.39	0.44	0.46	0.385
Ifitm6	ENSMUSG00000059108.4	repressed	2.73312	4.4e-7	1.96	0.98	0.86	0.72	1.13	2.63	2.46	2.34	2.23	2.415	0.47	0.64	0.38	0.14	0.4075	0.99	1.07	1.37	1.12	1.1375
Mndal	ENSMUSG00000090272.8	repressed	2.74629	2.9e-14	0.02	0.02	0	0.03	0.0175	9.28	11.7	9.95	11.44	10.5925	1.58	2.37	1.56	1.4	1.7275	4.59	4.19	3.42	3.42	3.905
Rsph9	ENSMUSG00000023966.8	repressed	2.75987	8.2e-10	0.07	0.12	0.28	0.19	0.165	5.07	5.85	4.17	4.21	4.825	0.4	0.69	0.93	1.05	0.7675	1.06	1.3	0.95	1.11	1.105
Camk2b	ENSMUSG00000057897.14	repressed	2.77388	2.4e-06	0	0.06	0.01	0.03	0.025	0.43	0.69	0.48	0.63	0.5575	0.04	0.07	0.13	0.06	0.075	0.15	0.07	0.17	0.14	0.1325
Gm43274	ENSMUSG00000107116.1	repressed	2.77417	8.8e-8	0.11	0.15	0.12	0.09	0.1175	0.33	0.3	0.26	0.2	0.2725	0.03	0.05	0.05	0.04	0.0425	0.07	0.15	0.07	0.06	0.0875
Gm43010	ENSMUSG00000104571.1	repressed	2.77697	3.6e-05	0.05	0.01	0	0	0.015	0.29	0.32	0.45	0.3	0.34	0.05	0.04	0.03	0.09	0.0525	0.04	0.05	0.04	0	0.0325
Cds1	ENSMUSG00000029330.8	repressed	2.78184	1.2e-11	0.18	0.13	0.23	0.22	0.19	1.38	1.97	1.3	1.62	1.5675	0.32	0.21	0.22	0.2	0.2375	0.75	0.62	0.51	0.81	0.6725
Col4a5	ENSMUSG00000031274.16	repressed	2.84844	6.6e-22	21.99	19.74	24.07	19.85	21.4125	36.83	46.76	36.63	42.58	40.7	5.76	5.99	6.31	5.84	5.975	15.06	14.95	15.23	17.93	15.7925
Dab1	ENSMUSG00000028519.16	repressed	2.88371	0.00029	0	0	0	0	0	0.05	0.06	0.04	0.08	0.0575	0.01	0	0.01	0	0.005	0.01	0.02	0.02	0	0.0125
P2ry13	ENSMUSG00000036362.2	repressed	2.89291	5.0e-7	0.05	0.09	0.09	0.11	0.085	0.25	0.29	0.24	0.25	0.2575	0.05	0.03	0.02	0.04	0.035	0.1	0.13	0.06	0.15	0.11
Cdh23	ENSMUSG00000012819.15	repressed	2.90281	6.8e-06	0	0.01	0.01	0.03	0.0125	0.09	0.13	0.1	0.09	0.1025	0.01	0.03	0.01	0.01	0.015	0.02	0.02	0.01	0	0.0125
9630013D21Rik	ENSMUSG00000059027.14	repressed	2.90664	2.4e-10	0.15	0.07	0.06	0.04	0.08	1.34	1.4	1.63	1.7	1.5175	0.28	0.22	0.18	0.22	0.225	0.54	0.51	0.41	0.42	0.47
Depp1	ENSMUSG00000048489.12	repressed	2.91223	2.6e-17	25.11	20.21	28.23	22.15	23.925	59.04	87.22	60.66	71.19	69.5275	10.4	9.45	9.81	9.37	9.7575	23.57	23.25	23.26	28.69	24.6925
Rsad2	ENSMUSG00000020641.16	repressed	2.94652	1.4e-06	0	0	0	0	0	0.21	0.35	0.39	0.36	0.3275	0.07	0.08	0.01	0.03	0.0475	0.12	0.12	0.16	0.15	0.1375
Adcy8	ENSMUSG00000022376.8	repressed	2.94667	0.00026	0.28	0.2	0.3	0.21	0.2475	0.04	0.04	0.03	0.02	0.0325	0	0	0.01	0.01	0.005	0	0.01	0.01	0	0.005
Prune2	ENSMUSG00000039126.10	repressed	2.95023	1.5e-14	4.34	3.89	4.57	3.75	4.1375	4.57	5.18	4.41	5.08	4.81	0.46	0.75	0.73	0.81	0.6875	2.04	2.74	2.2	2.54	2.38
Mpeg1	ENSMUSG00000046805.10	repressed	2.95311	1.7e-22	0.75	0.67	0.79	0.65	0.715	19.89	26.48	20.21	24.36	22.735	2.71	3.71	2.99	3.14	3.1375	7.69	6.72	7.48	7.74	7.4075
Gas6	ENSMUSG00000031451.6	repressed	2.95753	4.6e-15	13.99	11.6	15	12	13.1475	2.73	3.99	2.84	4.22	3.445	0.4	0.48	0.34	0.66	0.47	0.86	0.76	0.83	1.14	0.8975
Plcl1	ENSMUSG00000038349.10	repressed	2.98498	1.7e-05	0.01	0	0	0.01	0.005	0.06	0.09	0.04	0.06	0.0625	0.01	0.02	0	0.01	0.01	0.01	0.02	0.02	0.02	0.0175
Gm38534	ENSMUSG00000108634.1	repressed	3.00501	7.5e-06	0	0	0	0.02	0.005	0.51	0.85	0.38	0.33	0.5175	0.08	0.04	0.05	0.09	0.065	0.02	0.03	0.03	0.15	0.0575
Mrvi1	ENSMUSG00000005611.15	repressed	3.02077	5.8e-7	0	0	0.01	0	0.0025	0.14	0.21	0.14	0.14	0.1575	0.01	0.02	0.01	0.04	0.02	0.04	0.1	0.04	0.04	0.055
Ltbp1	ENSMUSG00000001870.16	repressed	3.0382	1.1e-20	8.47	6.55	8.11	6.55	7.42	8.1	10.23	7.59	9.12	8.76	1.03	1.17	1.03	1.07	1.075	1.57	1.44	1.3	1.43	1.435
Lvrn	ENSMUSG00000024481.5	repressed	3.06005	2.0e-8	0	0	0.01	0	0.0025	0.36	0.52	0.47	0.32	0.4175	0.05	0.04	0.06	0.05	0.05	0.08	0.06	0.06	0.05	0.0625
Pygm	ENSMUSG00000032648.14	repressed	3.08415	4.0e-8	0.08	0.08	0.13	0.09	0.095	0.68	0.66	0.44	0.87	0.6625	0.02	0.16	0.08	0.12	0.095	0.19	0.14	0.13	0.08	0.135
Camsap2	ENSMUSG00000041570.14	repressed	3.09235	1.6e-20	3.26	2.97	3.58	3.13	3.235	5.48	6.71	5.37	6.37	5.9825	0.67	0.87	0.67	0.82	0.7575	2.55	2.39	2.73	2.32	2.4975
Csf1r	ENSMUSG00000024621.16	repressed	3.10142	7.2e-11	0.03	0.03	0.01	0	0.0175	1.01	1.47	1	1.19	1.1675	0.09	0.14	0.15	0.11	0.1225	0.24	0.26	0.19	0.23	0.23
Gm43605	ENSMUSG00000105762.1	repressed	3.10443	0.00027	0	0	0	0	0	0.11	0.08	0.06	0.11	0.09	0.01	0	0.01	0.02	0.01	0.02	0.01	0.03	0	0.015
Il1r1	ENSMUSG00000026072.12	repressed	3.10748	5.8e-7	0.69	0.51	0.71	0.45	0.59	0.05	0.07	0.12	0.09	0.0825	0.01	0.01	0.01	0	0.0075	0.03	0.03	0.01	0.02	0.0225
Sqor	ENSMUSG00000005803.14	repressed	3.11143	9.1e-05	0.43	0.33	0.37	0.31	0.36	0.24	0.08	0.12	0.19	0.1575	0.02	0	0.02	0.02	0.015	0.09	0.02	0.04	0.11	0.065
9330175E14Rik	ENSMUSG00000097194.2	repressed	3.1349	4.0e-10	0.06	0.04	0.06	0.04	0.05	0.72	0.57	0.77	0.61	0.6675	0.06	0.12	0.06	0.1	0.085	0.18	0.28	0.21	0.13	0.2
Sspo	ENSMUSG00000029797.13	repressed	3.13882	0.00062	0.02	0.01	0	0.01	0.01	0.02	0.03	0.01	0.01	0.0175	0	0	0	0	0	0.01	0	0.01	0.01	0.0075
Eya2	ENSMUSG00000017897.18	repressed	3.14388	1.1e-06	0.99	0.75	0.73	0.74	0.8025	0.3	0.42	0.23	0.5	0.3625	0.05	0.04	0.04	0.03	0.04	0.06	0.03	0.17	0.25	0.1275
Rbms3	ENSMUSG00000039607.15	repressed	3.15356	2.4e-13	0	0	0	0	0	1.48	1.78	1.31	1.68	1.5625	0.11	0.27	0.21	0.23	0.205	0.68	0.73	0.57	0.7	0.67
Cd300lg	ENSMUSG00000017309.11	repressed	3.15505	2e-05	0.05	0.04	0.1	0	0.0475	0.15	0.31	0.36	0.38	0.3	0.06	0.02	0.04	0.01	0.0325	0.06	0.06	0.07	0.12	0.0775
Kmo	ENSMUSG00000039783.15	repressed	3.15727	1.8e-9	0	0	0	0	0	1.07	1.27	0.95	0.91	1.05	0.13	0.17	0.06	0.14	0.125	0.26	0.35	0.4	0.29	0.325
Igkv4-90	ENSMUSG00000076533.3	repressed	3.17956	7.2e-10	0.48	0	0.87	0.49	0.46	19.96	23.13	19.36	14.64	19.2725	2.19	2.06	2.9	2.39	2.385	5.19	5.03	5.36	3.98	4.89
Cpm	ENSMUSG00000020183.11	repressed	3.2032	1.5e-12	0.05	0.05	0.04	0.05	0.0475	0.85	1.16	0.72	0.83	0.89	0.08	0.1	0.07	0.16	0.1025	0.24	0.2	0.25	0.32	0.2525
Kif17	ENSMUSG00000028758.12	repressed	3.22213	6.0e-10	0.17	0.11	0.11	0.08	0.1175	1.07	1.85	1.3	0.99	1.3025	0.21	0.21	0.09	0.15	0.165	0.42	0.67	0.45	0.32	0.465
Siglece	ENSMUSG00000030474.9	repressed	3.22492	2.5e-05	0.05	0.02	0.01	0	0.02	0.15	0.36	0.32	0.3	0.2825	0	0.05	0.05	0.02	0.03	0.13	0.08	0.08	0.06	0.0875
Lpar1	ENSMUSG00000038668.14	repressed	3.25035	5.5e-19	2.41	2.1	2.45	1.92	2.22	6.02	7.81	6.18	6.97	6.745	0.65	1	0.63	0.81	0.7725	2.17	1.77	1.98	1.96	1.97
Serpinb11	ENSMUSG00000026327.8	repressed	3.25839	1e-06	0.25	0.3	0.45	0.16	0.29	0.91	1.13	0.84	0.68	0.89	0.17	0.13	0.07	0.02	0.0975	0.4	0.25	0.35	0.11	0.2775
Flt3	ENSMUSG00000042817.15	repressed	3.25996	3.3e-24	57.83	51.8	64.09	53.94	56.915	100.43	134.97	104.32	128.69	117.103	11.62	15.65	11.58	13.4	13.0625	37.78	38.5	36.25	42.51	38.76
Plxnb2	ENSMUSG00000036606.17	repressed	3.26375	4.6e-21	5.01	4.26	5.52	4.03	4.705	9.73	14.24	10.02	11.67	11.415	1.16	1.49	1.12	1.3	1.2675	3.53	3.28	3.12	3.92	3.4625
Col23a1	ENSMUSG00000063564.13	repressed	3.26402	1.5e-7	0.02	0.02	0.02	0	0.015	0.15	0.21	0.19	0.22	0.1925	0.02	0.02	0.02	0.02	0.02	0.01	0.03	0.02	0.07	0.0325
Klf4	ENSMUSG00000003032.8	repressed	3.26783	1.5e-05	0.02	0	0	0	0.005	0.16	0.22	0.23	0.17	0.195	0	0.03	0.01	0.05	0.0225	0.04	0.01	0.02	0.03	0.025
Ms4a6c	ENSMUSG00000079419.4	repressed	3.27842	4.4e-13	0.5	0.34	0.39	0.34	0.3925	2.85	3.65	3.45	4.34	3.5725	0.4	0.43	0.47	0.25	0.3875	0.76	1.05	1.08	1.2	1.0225
Lrrn4	ENSMUSG00000043110.2	repressed	3.28397	1.8e-14	0.8	0.81	1.03	0.85	0.8725	1.65	2.08	1.57	1.79	1.7725	0.19	0.3	0.18	0.13	0.2	0.7	0.6	0.67	0.71	0.67
Ighm	ENSMUSG00000076617.9	repressed	3.28626	3.6e-10	3.26	4.28	4.87	4.23	4.16	1.58	1.87	2.35	1.98	1.945	0.16	0.15	0.21	0.33	0.2125	0.38	0.58	0.27	0.31	0.385
Arhgap24	ENSMUSG00000057315.14	repressed	3.31977	2.7e-14	0.43	0.42	0.52	0.44	0.4525	1.21	1.39	1.14	1.41	1.2875	0.16	0.17	0.09	0.13	0.1375	0.33	0.35	0.31	0.41	0.35
Tcp11x2	ENSMUSG00000058252.6	repressed	3.35189	1.1e-14	0	0	0	0	0	9.36	11.29	9.34	10.3	10.0725	0.78	1.22	1.09	1.16	1.0625	2.21	2.13	2.01	3.22	2.3925
Chl1	ENSMUSG00000030077.11	repressed	3.35942	2.2e-23	12.26	11.55	13.9	10.44	12.0375	25.13	30.08	26	28.56	27.4425	2.68	3.5	2.8	2.71	2.9225	6.85	7.36	7.03	7.58	7.205
Gm47445	ENSMUSG00000111361.1	repressed	3.35995	0.00019	0.08	0.24	0.1	0.11	0.1325	0.22	0.17	0.23	0.2	0.205	0	0	0.02	0.05	0.0175	0.01	0.11	0.04	0.07	0.0575
S100a4	ENSMUSG00000001020.8	repressed	3.3846	5.2e-17	81.27	57.13	71.53	63.54	68.3675	63.04	66.58	71.39	64.31	66.33	5.76	7.95	7.76	6.85	7.08	25.17	29.67	26.12	24.36	26.33
Gm29125	ENSMUSG00000101722.1	repressed	3.40187	1.2e-11	0.05	0.04	0.03	0.06	0.045	0.94	0.94	0.67	0.97	0.88	0.1	0.07	0.11	0.06	0.085	0.34	0.32	0.33	0.45	0.36
Mmp12	ENSMUSG00000049723.14	repressed	3.42401	1.6e-15	10.59	8.32	11.44	10.31	10.165	273.84	343.27	268.31	376.54	315.49	24.65	42.87	26.95	33.21	31.92	26.6	29.43	26.15	31.08	28.315
Plekhg1	ENSMUSG00000040624.17	repressed	3.42773	5.3e-10	0.03	0.04	0.08	0.04	0.0475	0.53	0.78	0.47	0.53	0.5775	0.03	0.08	0.07	0.06	0.06	0.11	0.16	0.12	0.29	0.17
Gimap3	ENSMUSG00000039264.9	repressed	3.42958	3.9e-06	0.1	0.01	0.08	0.02	0.0525	0.39	0.44	0.33	0.33	0.3725	0.02	0.08	0.04	0.02	0.04	0.01	0.06	0.05	0	0.03
Ifnlr1	ENSMUSG00000062157.6	repressed	3.44158	1.1e-9	0.13	0.09	0.17	0.11	0.125	0.47	0.55	0.36	0.45	0.4575	0.06	0.02	0.05	0.04	0.0425	0.11	0.05	0.09	0.06	0.0775
Disc1	ENSMUSG00000043051.17	repressed	3.44939	2.1e-05	0.08	0.04	0.15	0.03	0.075	0.17	0.31	0.29	0.34	0.2775	0.02	0.04	0	0.04	0.025	0.06	0.14	0.01	0.1	0.0775
Tcf7l2	ENSMUSG00000024985.19	repressed	3.49977	1.6e-7	0.19	0.15	0.16	0.11	0.1525	0.28	0.3	0.45	0.41	0.36	0.03	0	0.07	0.05	0.0375	0.16	0.14	0.16	0.13	0.1475
AC107792.1	ENSMUSG00000117102.1	repressed	3.5053	1.5e-06	0	0.01	0	0.01	0.005	0.42	0.29	0.32	0.23	0.315	0	0.04	0.04	0.04	0.03	0.04	0.08	0.11	0.04	0.0675
Scml4	ENSMUSG00000044770.14	repressed	3.54085	2.3e-20	4.45	2.62	3.45	2.49	3.2525	14.68	16.39	12.69	13.78	14.385	1.87	1.78	1.66	1.59	1.725	5.31	4.52	5.27	5.46	5.14
Gm44439	ENSMUSG00000107804.1	repressed	3.56157	1.4e-9	0.28	0.25	0.22	0.2	0.2375	0.74	0.48	0.8	0.62	0.66	0.06	0.03	0.06	0.08	0.0575	0.09	0.13	0.2	0.1	0.13
Ugt1a6a	ENSMUSG00000054545.17	repressed	3.56663	9.8e-17	2.85	3.09	3.58	2.97	3.1225	8.19	9.48	7.28	8.6	8.3875	0.52	0.89	0.97	0.68	0.765	2.18	1.87	1.77	2.13	1.9875
Bmx	ENSMUSG00000031377.11	repressed	3.57946	2.9e-19	5.75	5.35	5.75	5.1	5.4875	4.74	6.39	5.02	6.21	5.59	0.43	0.48	0.57	0.52	0.5	1.99	1.82	2.11	2.18	2.025
Ppargc1a	ENSMUSG00000029167.13	repressed	3.59351	7.9e-17	0	0	0	0	0	3.83	4.78	4.06	4.63	4.325	0.34	0.61	0.36	0.41	0.43	0.78	0.77	0.79	0.77	0.7775
Gm26597	ENSMUSG00000097228.1	repressed	3.59709	1.8e-06	0.55	0.45	0.19	0.62	0.4525	0.7	0.68	0.83	0.71	0.73	0.09	0.1	0.01	0.06	0.065	0.36	0.26	0.09	0.08	0.1975
Gm41071	ENSMUSG00000114864.1	repressed	3.61275	2.8e-06	0.3	0.24	0.13	0.25	0.23	2.52	1.11	1.84	1.99	1.865	0	0.17	0.18	0.32	0.1675	0.3	1.03	0.71	0.65	0.6725
Clic5	ENSMUSG00000023959.9	repressed	3.68028	1.4e-11	0.01	0.01	0.01	0.01	0.01	0.27	0.36	0.29	0.31	0.3075	0.02	0.03	0.02	0.03	0.025	0.17	0.15	0.1	0.15	0.1425
Dhrs3	ENSMUSG00000066026.14	repressed	3.68059	2.9e-19	2.38	1.92	2.66	1.99	2.2375	9.84	13.04	9.79	13.03	11.425	1.03	1.08	0.84	0.98	0.9825	2.81	2.78	2.89	3.33	2.9525
Tle2	ENSMUSG00000034771.15	repressed	3.69258	3.8e-05	0.06	0.03	0.1	0.02	0.0525	0.12	0.12	0.11	0.17	0.13	0	0.02	0.01	0.02	0.0125	0	0.01	0.03	0.03	0.0175
Rgs3	ENSMUSG00000059810.18	repressed	3.70286	3.1e-10	0.42	0.46	0.65	0.44	0.4925	0.74	0.97	0.63	0.85	0.7975	0.05	0.09	0.06	0.07	0.0675	0.44	0.28	0.25	0.13	0.275
Cxcl12	ENSMUSG00000061353.11	repressed	3.71419	0.0001	0	0	0	0.01	0.0025	0.16	0.23	0.13	0.22	0.185	0	0.04	0.01	0	0.0125	0	0.06	0.01	0	0.0175
Rgs7bp	ENSMUSG00000021719.9	repressed	3.71558	3.4e-21	3.02	2.66	3.31	2.34	2.8325	5.2	6.47	5.04	5.6	5.5775	0.4	0.5	0.45	0.46	0.4525	1.07	1.2	1.19	1.23	1.1725
Vwf	ENSMUSG00000001930.17	repressed	3.72833	8.0e-13	0.14	0.19	0.1	0.14	0.1425	0.53	0.82	0.59	0.66	0.65	0.05	0.11	0.05	0.1	0.0775	0.14	0.16	0.21	0.34	0.2125
2410003I16Rik	ENSMUSG00000116947.1	repressed	3.73756	2.9e-7	0.77	0.85	2.19	1.99	1.45	2.4	3.16	2.61	2.71	2.72	0.26	0.24	0.26	0.09	0.2125	0.44	0.27	0.3	0.11	0.28
Tcf7	ENSMUSG00000000782.15	repressed	3.7572	2.8e-7	0.31	0.24	0.33	0.41	0.3225	0.39	0.31	0.21	0.39	0.325	0.02	0.03	0.04	0.02	0.0275	0.12	0.14	0.19	0.03	0.12
Aldh1a3	ENSMUSG00000015134.15	repressed	3.77739	4.7e-05	0.03	0	0.08	0	0.0275	0.14	0.25	0.12	0.07	0.145	0	0.06	0	0.02	0.02	0.04	0.04	0.07	0.09	0.06
Gm9256	ENSMUSG00000105928.1	repressed	3.79669	2e-06	0.76	0.34	0.48	0.5	0.52	0.75	0.49	0.53	0.25	0.505	0.02	0.06	0.03	0.05	0.04	0.17	0.08	0.04	0.02	0.0775
Sell	ENSMUSG00000026581.14	repressed	3.79693	4.4e-10	0.37	0.29	0.55	0.41	0.405	0.46	0.84	0.66	0.57	0.6325	0.04	0.1	0.07	0.04	0.0625	0.35	0.29	0.35	0.43	0.355
Slc15a3	ENSMUSG00000024737.2	repressed	3.80857	9.4e-06	0	0.02	0.03	0.05	0.025	0.18	0.25	0.23	0.25	0.2275	0.03	0	0.01	0.03	0.0175	0.06	0.16	0.12	0.05	0.0975
Kcnk13	ENSMUSG00000045404.16	repressed	3.80942	7.6e-13	0.07	0.06	0.04	0.02	0.0475	1.64	2.12	1.57	1.82	1.7875	0.06	0.23	0.12	0.15	0.14	0.64	0.59	0.51	0.86	0.65
Tlr7	ENSMUSG00000044583.13	repressed	3.82539	1.8e-05	0	0.03	0.03	0.04	0.025	0.08	0.14	0.14	0.13	0.1225	0.02	0	0	0.02	0.01	0.02	0.04	0.02	0.05	0.0325
Gm42614	ENSMUSG00000105442.1	repressed	3.82632	9.2e-05	0	0	0	0	0	0.25	0.18	0.25	0.39	0.2675	0.01	0	0	0.06	0.0175	0.03	0.07	0.05	0	0.0375
Lgmn	ENSMUSG00000021190.14	repressed	3.82836	1.3e-17	0.14	0.16	0.18	0.19	0.1675	9.4	11.16	9.63	11.13	10.33	0.7	0.85	0.79	0.74	0.77	1.11	1.23	0.88	0.86	1.02
Ifi208	ENSMUSG00000066677.12	repressed	3.84724	1.3e-05	0	0	0	0.01	0.0025	0.29	0.31	0.16	0.26	0.255	0.03	0.02	0.02	0.04	0.0275	0	0.13	0.04	0	0.0425
Ifi203	ENSMUSG00000039997.16	repressed	3.85516	3.0e-10	0.01	0.01	0.01	0.01	0.01	0.66	0.63	0.61	0.78	0.67	0.05	0.12	0.02	0.03	0.055	0.17	0.18	0.17	0.23	0.1875
Grhl3	ENSMUSG00000037188.7	repressed	3.86129	3.7e-8	0.59	0.51	0.78	0.64	0.63	0.49	0.43	0.23	0.34	0.3725	0.02	0.05	0.04	0	0.0275	0.05	0.05	0.03	0.1	0.0575
Gm38048	ENSMUSG00000102437.1	repressed	3.86327	8.3e-05	0	0	0	0	0	0.15	0.17	0.12	0.18	0.155	0.02	0	0	0.02	0.01	0.05	0.06	0.03	0	0.035
B230323A14Rik	ENSMUSG00000097623.7	repressed	3.92145	0.016	0.21	0.22	0.26	0.21	0.225	0.01	0	0.02	0.02	0.0125	0	0	0	0	0	0	0	0	0	0
Mamdc2	ENSMUSG00000033207.7	repressed	3.93336	9.9e-21	8.56	6.53	8.7	7.39	7.795	6.78	8.23	5.96	7.86	7.2075	0.43	0.6	0.51	0.48	0.505	1.5	1.23	1.45	1.66	1.46
Limch1	ENSMUSG00000037736.19	repressed	3.95757	5.9e-20	5.16	4.36	6.01	4.74	5.0675	3.31	4.32	3.29	4.79	3.9275	0.21	0.35	0.27	0.29	0.28	1.59	1.81	1.43	1.68	1.6275
Gm44441	ENSMUSG00000107595.1	repressed	3.97491	1.4e-7	0.15	0.18	0.14	0.34	0.2025	0.59	0.42	0.72	0.76	0.6225	0.05	0.09	0.04	0	0.045	0.17	0.18	0.09	0.15	0.1475
Gm42615	ENSMUSG00000105622.1	repressed	3.97665	1.5e-05	0	0	0	0	0	0.39	0.34	0.33	0.28	0.335	0.01	0	0.07	0	0.02	0.07	0.04	0.01	0.02	0.035
Gm16252	ENSMUSG00000085168.2	repressed	3.99734	2e-06	0.02	0.02	0.03	0	0.0175	0.47	0.42	0.73	0.54	0.54	0.03	0.12	0.03	0.02	0.05	0.04	0.18	0.18	0.03	0.1075
Efhd1	ENSMUSG00000026255.15	repressed	4.0015	2.3e-9	0.01	0	0.01	0	0.005	1.31	2.08	1.12	1.32	1.4575	0.09	0.2	0.03	0.08	0.1	0.15	0.23	0.04	0.13	0.1375
Cacna1b	ENSMUSG00000004113.18	repressed	4.04973	1.9e-13	0.02	0.02	0.02	0.02	0.02	0.64	0.75	0.6	0.58	0.6425	0.03	0.06	0.02	0.05	0.04	0.15	0.21	0.16	0.21	0.1825
Mmp11	ENSMUSG00000000901.17	repressed	4.06956	3.3e-14	0.07	0.19	0.1	0.19	0.1375	4.76	6.73	4.99	5.54	5.505	0.22	0.5	0.37	0.34	0.3575	1.08	1.29	0.99	1.15	1.1275
Kdr	ENSMUSG00000062960.10	repressed	4.06991	1.4e-8	0	0	0	0	0	0.36	0.48	0.28	0.38	0.375	0.01	0.04	0.04	0.01	0.025	0.06	0.05	0.05	0.02	0.045
Zan	ENSMUSG00000079173.11	repressed	4.07329	7.9e-15	0	0	0	0	0	0.23	0.31	0.25	0.26	0.2625	0.02	0.02	0.02	0.02	0.02	0.08	0.08	0.09	0.09	0.085
Gm43753	ENSMUSG00000105707.1	repressed	4.11045	3.8e-05	0	0	0	0	0	0.26	0.12	0.22	0.15	0.1875	0	0.05	0.01	0	0.015	0.05	0.11	0.04	0.03	0.0575
Phactr3	ENSMUSG00000027525.17	repressed	4.12874	1.8e-06	0	0	0.01	0	0.0025	0.12	0.29	0.19	0.29	0.2225	0.01	0.01	0.01	0.02	0.0125	0.1	0.1	0.01	0.04	0.0625
Lpo	ENSMUSG00000009356.12	repressed	4.12903	7.5e-06	0.1	0.04	0.06	0.04	0.06	0.13	0.14	0.07	0.2	0.135	0	0.01	0	0.02	0.0075	0.04	0.03	0.02	0.09	0.045
Mx1	ENSMUSG00000000386.16	repressed	4.15352	4.1e-19	0.08	0.08	0.05	0.08	0.0725	13.2	13.77	12.75	13.76	13.37	0.64	1.18	0.63	1.06	0.8775	3.18	3.67	3.46	3.96	3.5675
Gm12503	ENSMUSG00000087326.1	repressed	4.16722	1.9e-7	0.01	0.04	0.04	0.01	0.025	0.41	0.26	0.36	0.35	0.345	0.01	0.03	0.02	0.03	0.0225	0.04	0.03	0.07	0	0.035
Mrc2	ENSMUSG00000020695.14	repressed	4.16908	3.3e-14	0.19	0.12	0.24	0.15	0.175	0.66	0.95	0.82	0.76	0.7975	0.04	0.05	0.05	0.08	0.055	0.28	0.28	0.22	0.44	0.305
Efcc1	ENSMUSG00000068263.11	repressed	4.18521	4.1e-8	0.14	0.22	0.19	0.12	0.1675	0.22	0.14	0.21	0.21	0.195	0.01	0.01	0.01	0.02	0.0125	0.08	0.06	0.08	0.08	0.075
Kpna7	ENSMUSG00000038770.17	repressed	4.20011	9.1e-8	0	0	0	0	0	0.43	0.71	0.35	0.53	0.505	0.05	0.02	0.02	0.01	0.025	0.07	0.05	0.04	0.01	0.0425
Tlr1	ENSMUSG00000044827.10	repressed	4.23703	2.1e-12	0.08	0.01	0.06	0.06	0.0525	1.46	2.02	1.46	1.78	1.68	0.04	0.14	0.09	0.13	0.1	0.22	0.13	0.25	0.21	0.2025
4631405J19Rik	ENSMUSG00000075027.10	repressed	4.28909	8.4e-8	0.04	0.13	0	0	0.0425	0.71	0.86	0.6	1.22	0.8475	0.06	0.01	0.07	0.02	0.04	0.15	0.15	0.17	0.07	0.135
Ackr3	ENSMUSG00000044337.5	repressed	4.30755	4.5e-06	0.26	0.27	0.36	0.2	0.2725	0.06	0.07	0.14	0.18	0.1125	0.01	0.01	0	0.01	0.0075	0.03	0.05	0.01	0.02	0.0275
Gimap7	ENSMUSG00000043931.10	repressed	4.30936	8.8e-14	0.31	0.29	0.39	0.24	0.3075	4.72	5.54	4.75	4.95	4.99	0.23	0.5	0.14	0.26	0.2825	0.71	0.79	0.54	1.06	0.775
Kcnip3	ENSMUSG00000079056.12	repressed	4.31046	8.6e-7	0.03	0.01	0.05	0	0.0225	0.16	0.16	0.23	0.24	0.1975	0.01	0	0.01	0.02	0.01	0.05	0.04	0.04	0.06	0.0475
Igkv4-91	ENSMUSG00000076532.3	repressed	4.31534	1.3e-06	0	0	0	0	0	3.39	4.3	5.11	3.3	4.025	0.15	0.44	0.15	0.16	0.225	0.96	0.64	1.59	2.48	1.4175
Pou2f2	ENSMUSG00000008496.19	repressed	4.3323	9.2e-16	0.01	0.02	0.01	0.01	0.0125	1.47	2.4	1.48	1.78	1.7825	0.14	0.08	0.11	0.11	0.11	0.6	0.63	0.6	0.5	0.5825
Nlrp1b	ENSMUSG00000070390.12	repressed	4.35323	2.1e-7	0.11	0.03	0.11	0.06	0.0775	0.22	0.16	0.15	0.21	0.185	0	0.01	0	0.02	0.0075	0.04	0.06	0.06	0.09	0.0625
Hspg2	ENSMUSG00000028763.18	repressed	4.35796	1.8e-06	0	0	0	0	0	0.03	0.06	0.03	0.05	0.0425	0	0	0	0	0	0.01	0	0	0.01	0.005
Sptssb	ENSMUSG00000043461.13	repressed	4.37511	1.2e-06	1.8	1.2	1.69	1.44	1.5325	0.28	0.19	0.36	0.25	0.27	0.01	0	0	0.01	0.005	0	0	0.04	0	0.01
Btnl2	ENSMUSG00000024340.15	repressed	4.40443	2.8e-7	0.03	0	0.02	0	0.0125	0.34	0.55	0.47	0.4	0.44	0	0.04	0.01	0.04	0.0225	0.17	0.11	0.17	0.04	0.1225
Vpreb2	ENSMUSG00000059280.4	repressed	4.40649	3.6e-05	0	0	0	0	0	0.46	1.13	1.05	0.81	0.8625	0	0.19	0	0	0.0475	0.14	0.04	0	0.05	0.0575
Arhgap22	ENSMUSG00000063506.14	repressed	4.44469	1.4e-05	0.07	0.04	0.02	0.05	0.045	0.13	0.21	0.12	0.15	0.1525	0.03	0	0	0	0.0075	0.05	0.02	0.03	0	0.025
Tmtc1	ENSMUSG00000030306.14	repressed	4.46017	6.0e-12	0	0	0	0	0	0.3	0.41	0.38	0.31	0.35	0.02	0.01	0.01	0.03	0.0175	0.02	0.02	0.03	0.03	0.025
Ctss	ENSMUSG00000038642.10	repressed	4.46516	8.1e-10	0.06	0.05	0.09	0.05	0.0625	0.65	1.26	1.12	1.61	1.16	0.02	0.11	0.06	0.03	0.055	0.25	0.14	0.19	0.23	0.2025
Scrn1	ENSMUSG00000019124.10	repressed	4.48187	1.3e-17	0.13	0.07	0.09	0.04	0.0825	3.86	5.45	3.71	4.92	4.485	0.22	0.18	0.23	0.2	0.2075	1.48	1.27	1.45	1.34	1.385
Slc11a1	ENSMUSG00000026177.11	repressed	4.4979	3.6e-18	1.47	1.2	1.59	1.22	1.37	11.03	17.67	12.18	15.16	14.01	0.85	0.58	0.53	0.63	0.6475	4.21	3.77	3.3	4.12	3.85
Wfdc17	ENSMUSG00000069792.5	repressed	4.5183	6.2e-7	0.12	0.18	0	0.07	0.0925	2.33	1.23	1.77	2.39	1.93	0	0.17	0.12	0.07	0.09	0.25	0.2	0.22	0	0.1675
Dab2	ENSMUSG00000022150.16	repressed	4.5202	2.3e-20	2.14	2.11	2.1	2.18	2.1325	6.79	8.88	7.35	7.56	7.645	0.26	0.42	0.29	0.43	0.35	2.4	2.54	2.34	2.39	2.4175
Map7d2	ENSMUSG00000041020.14	repressed	4.53256	6.6e-19	1.42	1.29	1.62	1.25	1.395	6.54	8.28	7.03	9.06	7.7275	0.3	0.39	0.22	0.41	0.33	2.84	3.08	2.9	2.59	2.8525
Gm26849	ENSMUSG00000097720.1	repressed	4.5372	0.00015	0.36	0.21	0.17	0.29	0.2575	0.1	0.09	0.12	0.09	0.1	0	0.02	0	0	0.005	0.06	0.02	0	0	0.02
Slc2a5	ENSMUSG00000028976.10	repressed	4.54197	6.0e-11	0	0.01	0	0	0.0025	0.63	0.7	0.59	0.62	0.635	0.02	0.03	0.01	0.05	0.0275	0.12	0.14	0.17	0.14	0.1425
Ifi209	ENSMUSG00000043263.13	repressed	4.58429	5.6e-19	0.72	0.73	1.04	0.76	0.8125	38.81	45.9	37.33	41.82	40.965	1.72	2.09	1.88	1.62	1.8275	14.26	12.08	12.98	11.82	12.785
Snph	ENSMUSG00000027457.15	repressed	4.58499	1.5e-9	0.84	0.63	1.04	0.74	0.8125	0.18	0.18	0.13	0.22	0.1775	0	0.02	0.01	0.01	0.01	0.07	0.06	0.03	0.11	0.0675
Tmem121	ENSMUSG00000049036.7	repressed	4.60068	0.00046	0.31	0.19	0.1	0.23	0.2075	0.06	0.27	0.1	0.11	0.135	0.01	0	0	0	0.0025	0	0.07	0	0.02	0.0225
Ptprm	ENSMUSG00000033278.10	repressed	4.6021	6.4e-17	3.78	3.15	4	3.14	3.5175	3.59	4.73	3.81	4.81	4.235	0.24	0.22	0.1	0.18	0.185	1.44	1.67	1.63	1.32	1.515
Gm30329	ENSMUSG00000110388.1	repressed	4.6719	7.0e-9	0.02	0.01	0.05	0.02	0.025	0.47	0.31	0.35	0.39	0.38	0	0.02	0.02	0.02	0.015	0.19	0.09	0.13	0.22	0.1575
Adamtsl2	ENSMUSG00000036040.14	repressed	4.68939	9.3e-7	0	0	0	0	0	0.12	0.24	0.14	0.15	0.1625	0.01	0.02	0	0	0.0075	0.01	0.01	0.01	0.01	0.01
Myl4	ENSMUSG00000061086.12	repressed	4.73485	4.2e-22	1.54	1.62	1.82	1.72	1.675	77.01	109.18	87.32	94.35	91.965	4.02	4.29	3.42	3.31	3.76	19.91	19.2	19.19	20.5	19.7
Epha4	ENSMUSG00000026235.14	repressed	4.78397	2.6e-18	0	0	0	0	0	4.73	5.91	4.51	5.53	5.17	0.21	0.27	0.18	0.22	0.22	0.68	0.7	0.53	0.68	0.6475
Foxb1	ENSMUSG00000059246.4	repressed	4.814	1.7e-7	1.44	1.52	1.37	1.35	1.42	0.14	0.15	0.18	0.19	0.165	0	0	0.01	0.01	0.005	0	0.01	0.01	0.06	0.02
Chga	ENSMUSG00000021194.6	repressed	4.82152	1.6e-9	0.48	0.54	0.51	0.81	0.585	0.48	0.59	0.53	0.8	0.6	0.01	0.06	0.01	0.01	0.0225	0.1	0.15	0.07	0.14	0.115
Tgfb3	ENSMUSG00000021253.7	repressed	4.83518	6.4e-8	0.06	0.03	0.1	0.03	0.055	1	1.51	1.09	1.13	1.1825	0.03	0	0.02	0.11	0.04	0.11	0.09	0.16	0.03	0.0975
Cyp2j6	ENSMUSG00000052914.4	repressed	4.85805	8.3e-12	0	0	0	0	0	0.74	0.93	0.79	0.92	0.845	0.03	0.03	0.05	0.02	0.0325	0.39	0.38	0.41	0.26	0.36
Bpifb3	ENSMUSG00000068008.8	repressed	4.91203	7.7e-8	0.02	0	0	0.01	0.0075	0.66	0.98	0.63	0.86	0.7825	0	0	0.01	0.08	0.0225	0.29	0.1	0.3	0.39	0.27
Gm816	ENSMUSG00000100534.1	repressed	4.93507	2.9e-06	0	0	0	0	0	0.18	0.15	0.13	0.16	0.155	0	0	0.01	0.01	0.005	0.06	0.02	0.04	0.01	0.0325
Rag1	ENSMUSG00000061311.6	repressed	4.97936	1.8e-20	0.07	0.06	0.1	0.06	0.0725	15.68	18.44	16.77	18.65	17.385	0.54	0.71	0.49	0.63	0.5925	2.01	2.35	2.14	1.86	2.09
Myom3	ENSMUSG00000037139.15	repressed	4.99697	2.0e-8	0.01	0	0	0.01	0.005	0.23	0.24	0.17	0.16	0.2	0.01	0	0.01	0	0.005	0.04	0.06	0.03	0.02	0.0375
Amer3	ENSMUSG00000045174.10	repressed	5.00431	1e-06	0.12	0.13	0.14	0.22	0.1525	0.11	0.04	0.1	0.09	0.085	0	0.01	0	0	0.0025	0.04	0.02	0.02	0.02	0.025
Olfm1	ENSMUSG00000026833.18	repressed	5.03223	7.2e-22	0.82	0.89	1.15	0.73	0.8975	22.75	29.6	21.38	25.38	24.7775	0.84	0.95	0.73	0.72	0.81	4.84	4.66	4.95	4.84	4.8225
Dscam	ENSMUSG00000050272.10	repressed	5.04135	3.4e-8	0	0	0	0	0	0.08	0.1	0.12	0.09	0.0975	0	0.01	0	0	0.0025	0.02	0.01	0.03	0.01	0.0175
Frmd4b	ENSMUSG00000030064.16	repressed	5.09544	1.8e-9	0	0	0	0	0	0.34	0.42	0.36	0.32	0.36	0.01	0.02	0	0.01	0.01	0.05	0.02	0.01	0.04	0.03
Ccdc187	ENSMUSG00000048038.8	repressed	5.0997	1.2e-06	0	0	0	0.01	0.0025	0.07	0.04	0.05	0.09	0.0625	0	0	0	0	0	0.01	0.01	0.03	0	0.0125
Gm9951	ENSMUSG00000054618.8	repressed	5.1488	9.6e-8	0	0	0	0	0	0.57	0.79	0.73	0.68	0.6925	0	0.03	0	0.05	0.02	0.09	0.24	0.08	0.1	0.1275
Ly86	ENSMUSG00000021423.6	repressed	5.25347	9.1e-8	0.04	0	0.09	0.13	0.065	1.17	0.97	0.64	1.57	1.0875	0	0.08	0	0.04	0.03	0.1	0.15	0.24	0.11	0.15
Tnni3k	ENSMUSG00000040086.13	repressed	5.39882	5.6e-14	0.31	0.32	0.36	0.3	0.3225	0.59	0.86	0.7	0.77	0.73	0.01	0.04	0.01	0.02	0.02	0.27	0.23	0.25	0.32	0.2675
Inhbb	ENSMUSG00000037035.5	repressed	5.40318	3.6e-18	0.32	0.21	0.29	0.17	0.2475	3.07	4.1	2.96	3.94	3.5175	0.08	0.11	0.06	0.11	0.09	0.67	0.55	0.58	0.54	0.585
Cfap46	ENSMUSG00000049571.18	repressed	5.56878	3.0e-9	0	0	0.01	0	0.0025	0.1	0.1	0.11	0.08	0.0975	0	0	0	0	0	0.02	0.02	0.04	0.03	0.0275
Pax5	ENSMUSG00000014030.15	repressed	5.61217	7.6e-18	0	0	0	0	0	3.97	4.98	3.3	3.83	4.02	0.14	0.14	0.13	0.07	0.12	1.24	0.75	0.76	0.72	0.8675
Sparc	ENSMUSG00000018593.13	repressed	5.7212	1.9e-7	0.02	0.06	0.03	0.01	0.03	0.23	0.2	0.18	0.14	0.1875	0	0.01	0	0	0.0025	0.07	0.04	0.06	0.09	0.065
Irf8	ENSMUSG00000041515.10	repressed	5.7618	1.9e-20	0.61	0.67	0.77	0.67	0.68	9.5	14.92	9.74	12.37	11.6325	0.18	0.27	0.16	0.3	0.2275	3.3	3.73	3.63	4.41	3.7675
Chil3	ENSMUSG00000040809.10	repressed	5.85477	9.4e-7	1.26	0.77	1.05	0.98	1.015	0.22	0.45	0.44	0.13	0.31	0	0	0	0.01	0.0025	0	0	0	0	0
Ifi204	ENSMUSG00000073489.6	repressed	5.87483	1.5e-18	2	2.11	2.66	2.02	2.1975	20.4	24.73	19.77	24.84	22.435	0.45	0.57	0.4	0.22	0.41	8.9	7.61	8.71	8.19	8.3525
Hspa12a	ENSMUSG00000025092.7	repressed	5.92711	2.0e-7	0.02	0	0	0	0.005	0.27	0.34	0.32	0.24	0.2925	0	0.02	0.02	0	0.01	0.01	0.02	0	0	0.0075
Vpreb3	ENSMUSG00000000903.3	repressed	5.93861	7.5e-18	0.05	0	0	0.05	0.025	33.36	40.91	34.02	38.26	36.6375	0.61	0.33	0.75	0.8	0.6225	4.6	4.94	6.11	4.64	5.0725
Stra6	ENSMUSG00000032327.14	repressed	5.968	1.5e-8	0.56	0.43	0.92	0.72	0.6575	0.13	0.17	0.14	0.24	0.17	0	0	0.01	0	0.0025	0.03	0.04	0.04	0.07	0.045
Susd4	ENSMUSG00000038576.15	repressed	5.99577	2.7e-12	0.09	0.08	0.01	0.06	0.06	0.98	1.62	1.08	1.58	1.315	0	0.03	0.04	0.03	0.025	0.11	0.19	0.15	0.17	0.155
Sdc4	ENSMUSG00000017009.3	repressed	6.13818	2.7e-12	0	0	0	0	0	2.45	3.73	2.89	2.93	3	0.08	0.06	0	0.04	0.045	0.16	0.23	0.15	0.23	0.1925
Chrm2	ENSMUSG00000045613.9	repressed	6.20587	4.0e-19	0	0	0.01	0	0.0025	3.23	3.82	2.79	3.46	3.325	0.03	0.06	0.04	0.06	0.0475	0.51	0.52	0.46	0.52	0.5025
BC147527	ENSMUSG00000094796.2	repressed	6.22328	2.4e-8	0	0	0	0	0	1.07	1.25	0.73	0.92	0.9925	0.03	0	0	0	0.0075	0.08	0.15	0.16	0.06	0.1125
Gm44168	ENSMUSG00000108049.1	repressed	6.2372	1.1e-05	0.19	0.13	0.16	0.13	0.1525	0.06	0.04	0.06	0.06	0.055	0	0	0	0	0	0.01	0.01	0.03	0	0.0125
Sorcs2	ENSMUSG00000029093.14	repressed	6.3843	3.4e-19	0.28	0.36	0.43	0.28	0.3375	3.79	5.71	3.87	4.9	4.5675	0.08	0.05	0.06	0.04	0.0575	0.82	1.01	0.92	0.97	0.93
Gfra2	ENSMUSG00000022103.10	repressed	6.43195	1.4e-17	0.03	0.01	0.07	0.09	0.05	5.56	7.38	5.48	7	6.355	0.06	0.09	0.1	0.08	0.0825	0.71	1.01	0.79	1.05	0.89
Myh6	ENSMUSG00000040752.16	repressed	6.53185	7.3e-9	0	0	0	0	0	0.11	0.1	0.11	0.12	0.11	0	0	0	0	0	0.02	0.01	0.02	0.04	0.0225
Fstl4	ENSMUSG00000036264.9	repressed	6.56486	2.2e-8	0	0	0	0	0	0.29	0.26	0.22	0.29	0.265	0	0	0	0	0	0.09	0.03	0.05	0.01	0.045
Mmp13	ENSMUSG00000050578.10	repressed	6.97807	5.9e-06	0.07	0.09	0.03	0.02	0.0525	0.06	0.1	0.18	0.18	0.13	0	0	0	0	0	0.03	0.04	0.02	0.03	0.03
Brinp3	ENSMUSG00000035131.14	repressed	7.45308	6.2e-06	0	0	0	0	0	0.19	0.26	0.15	0.1	0.175	0	0	0	0	0	0.01	0.03	0.04	0	0.02
9330158H04Rik	ENSMUSG00000073154.10	repressed	8.39785	6.2e-7	0	0	0	0	0	0.4	0.24	0.38	0.37	0.3475	0	0	0	0	0	0.07	0.17	0.07	0.02	0.0825
Ifi206	ENSMUSG00000037849.8	repressed	9.04131	8.8e-10	0.02	0	0.05	0.01	0.02	0.53	0.5	0.41	0.44	0.47	0	0	0	0	0	0.11	0.12	0.11	0.14	0.12
