# Supplementary material for: Pathogenic human variant that dislocates GATA2 zinc fingers disrupts hematopoietic gene expression and signaling networks
Source: J Clin Invest. 2023 Apr 3;133(7):e162685. doi: 10.1172/JCI162685 (PMC10065080; doi:10.1172/JCI162685)
Supplement: Supplemental table 2 [file jci-133-162685-s133.xlsx]

## Sheet: 414 ectopically regulated genes
gene name	gene ID	change	log2(KOEmp vs. KOWG)	adjusted P	WTEmp_Rep1	WTEmp_Rep2	WTEmp_Rep3	WTEmp_Rep4	Average	KOEmp_Rep1	KOEmp_Rep2	KOEmp_Rep3	KOEmp_Rep4	Average	KOWG_Rep1	KOWG_Rep2	KOWG_Rep3	KOWG_Rep4	Average	KO9aa_Rep1	KO9aa_Rep2	KO9aa_Rep3	KO9aa_Rep4	Average
Acox2	ENSMUSG00000021751.13	activated	-8.33802	1.8e-06	0	0	0	0	0	0	0	0	0	0	0	0	0	0	0	0.23	0.31	0.39	0.38	0.3275
AY036118	ENSMUSG00000105361.1	activated	-6.08376	0.015	31.81	20.04	24.92	95.73	43.125	26.74	26.25	26.83	87.16	41.745	25.86	20.09	21.51	118.77	46.5575	446.41	9659.05	18.56	48.37	2543.1
Stfa1	ENSMUSG00000071562.6	activated	-4.40563	5.1e-12	11.89	7.69	9.94	11.18	10.175	2.82	1.98	1.48	0.83	1.7775	0.38	0.67	0.29	0.41	0.4375	37.84	35.42	41.39	37.52	38.0425
Spsb4	ENSMUSG00000046997.5	activated	-3.19846	3.3e-11	0.67	0.64	0.85	0.6	0.69	0.17	0.29	0.16	0.17	0.1975	0.22	0.22	0.25	0.41	0.275	1.57	1.51	1.44	2.46	1.745
Cstdc5	ENSMUSG00000071561.2	activated	-2.83933	6.7e-8	5.28	4.84	6.27	6.81	5.8	0.84	0.57	0.74	0.57	0.68	0.14	0	0.24	0.41	0.1975	4.34	5.99	5.24	3.73	4.825
Hal	ENSMUSG00000020017.14	activated	-2.58947	0.00097	0.05	0.02	0.04	0	0.0275	0.06	0	0.01	0.01	0.02	0.01	0	0.01	0.01	0.0075	0.11	0.17	0.17	0.09	0.135
Tmem53	ENSMUSG00000048772.15	activated	-2.53421	3.3e-05	0.35	0.17	0.29	0.18	0.2475	0.13	0.04	0.1	0.18	0.1125	0.33	0.26	0.24	0.18	0.2525	0.74	0.44	0.72	0.54	0.61
Pglyrp1	ENSMUSG00000030413.7	activated	-2.50999	3.8e-15	15.42	14.32	18.38	14.37	15.6225	10.37	13.33	9.37	10.99	11.015	12.7	11.8	9.01	10.45	10.99	59.22	57.94	54.64	67.28	59.77
Lin28a	ENSMUSG00000050966.9	activated	-2.37712	2.9e-10	0.27	0.22	0.25	0.22	0.24	0.24	0.19	0.27	0.37	0.2675	0.42	0.78	0.41	0.63	0.56	1.36	1.23	1.26	1.47	1.33
Gm364	ENSMUSG00000079584.2	activated	-2.3633	2.7e-05	0.05	0.08	0.11	0.04	0.07	0.12	0.04	0.05	0.06	0.0675	0.07	0.04	0.04	0.05	0.05	0.34	0.38	0.26	0.43	0.3525
Camp	ENSMUSG00000038357.10	activated	-2.33135	1.9e-06	4.2	2.91	5.12	5.39	4.405	0.55	0.51	0.86	0.56	0.62	0.87	0.29	0.28	0.3	0.435	3.35	3.14	2.96	2.81	3.065
Adamtsl3	ENSMUSG00000070469.12	activated	-2.25404	8.4e-05	0.01	0.03	0.03	0.02	0.0225	0.03	0.03	0.02	0.03	0.0275	0.01	0.02	0	0.06	0.0225	0.1	0.13	0.11	0.15	0.1225
Gm47071	ENSMUSG00000114493.2	activated	-2.23346	0.00018	0.02	0.01	0.02	0.03	0.02	0.03	0.08	0.05	0.03	0.0475	0.07	0.04	0.12	0.04	0.0675	0.3	0.16	0.2	0.17	0.2075
Rbp4	ENSMUSG00000024990.13	activated	-2.23074	0.0013	0.05	0.13	0	0.06	0.06	0.05	0.17	0.21	0.14	0.1425	0.36	0.18	0.54	0.16	0.31	0.59	0.55	0.46	0.98	0.645
Hsd11b1	ENSMUSG00000016194.14	activated	-2.21044	1.8e-15	9.19	7.04	8.68	7.43	8.085	4.45	5.39	4.63	5.22	4.9225	3.9	4.61	3.56	2.83	3.725	21.55	19.84	20.73	22.62	21.185
B4galt6	ENSMUSG00000056124.5	activated	-2.20119	1.9e-06	0	0	0	0	0	0.04	0.12	0.05	0.06	0.0675	0.06	0.06	0.06	0.07	0.0625	0.26	0.29	0.27	0.28	0.275
Fcnb	ENSMUSG00000026835.15	activated	-2.17028	5.0e-16	17.64	15.09	17.36	13.54	15.9075	10.4	12.81	10.36	11.48	11.2625	8.23	9.02	8.5	7.85	8.4	51.99	43.1	43.47	48.83	46.8475
Gca	ENSMUSG00000026893.4	activated	-2.13302	5.5e-15	0.76	0.77	0.63	0.65	0.7025	2.1	2.49	1.88	2.65	2.28	4.25	5.77	4.14	4.68	4.71	9.67	9.58	9.51	8.98	9.435
Pvrig	ENSMUSG00000109713.1	activated	-2.10643	0.0064	0.04	0.02	0.12	0	0.045	0.06	0.11	0	0.12	0.0725	0.06	0.15	0.13	0.05	0.0975	0.32	0.25	0.23	0.33	0.2825
Gas2l2	ENSMUSG00000020686.12	activated	-2.07981	0.00077	0.06	0.02	0.01	0.01	0.025	0.03	0.08	0.03	0.07	0.0525	0.05	0.11	0.02	0.03	0.0525	0.21	0.16	0.24	0.21	0.205
Ltb4r1	ENSMUSG00000046908.5	activated	-2.01429	4.0e-13	6	4.4	6.45	4.97	5.455	3.79	5.55	3.66	4.06	4.265	8.97	9.2	7.93	7.03	8.2825	16.29	16.56	14.34	18.01	16.3
Nlrp12	ENSMUSG00000078817.4	activated	-1.97893	0.0001	0.1	0.18	0.12	0.1	0.125	0.03	0.04	0.06	0.03	0.04	0.01	0.03	0.04	0.01	0.0225	0.14	0.18	0.16	0.15	0.1575
Ceacam1	ENSMUSG00000074272.10	activated	-1.96438	4.2e-15	5.23	3.85	5.4	4.38	4.715	3.39	4.39	3.14	3.39	3.5775	5.12	7.58	5.18	6.14	6.005	13.05	13.5	13.16	12.96	13.1675
Kdm4d	ENSMUSG00000053914.9	activated	-1.9572	0.013	0	0.02	0.02	0.02	0.015	0.03	0.02	0.01	0.03	0.0225	0.05	0.05	0.03	0.11	0.06	0.04	0.08	0.11	0.1	0.0825
Rflnb	ENSMUSG00000020846.6	activated	-1.92702	6.0e-11	1.11	1.21	1.45	1	1.1925	0.67	0.55	0.63	0.56	0.6025	1.03	1.14	1.03	0.96	1.04	2.19	2.1	2.29	2.36	2.235
Ms4a3	ENSMUSG00000024681.11	activated	-1.92181	4.2e-15	211.89	179.84	213.13	175.14	195	131.16	148.77	121.5	146.4	136.958	114.95	133.59	120.52	100.72	117.445	511.22	449.06	494.58	523.1	494.49
Elane	ENSMUSG00000020125.7	activated	-1.87666	3.8e-9	30.67	25.37	30.73	26.27	28.26	31.99	54.63	29.43	40.5	39.1375	25.32	24.86	20.92	21.13	23.0575	141.26	116.98	121	161.04	135.07
Mgam	ENSMUSG00000068587.10	activated	-1.86543	2.2e-10	0.42	0.38	0.5	0.27	0.3925	0.33	0.39	0.36	0.31	0.3475	0.2	0.28	0.23	0.21	0.23	1.25	1.21	1.38	0.99	1.2075
Abca13	ENSMUSG00000004668.14	activated	-1.83092	2.3e-12	0.35	0.31	0.37	0.34	0.3425	0.25	0.25	0.21	0.22	0.2325	0.06	0.09	0.07	0.07	0.0725	0.74	0.88	0.79	0.77	0.795
Tmc7	ENSMUSG00000042246.5	activated	-1.81242	7.7e-7	0.04	0.07	0.02	0.03	0.04	0.3	0.22	0.24	0.22	0.245	0.08	0.1	0.07	0.13	0.095	0.91	0.76	0.87	0.84	0.845
Gm9797	ENSMUSG00000045455.8	activated	-1.79053	0.024	5.37	6.28	10.58	10.44	8.1675	2.22	6.67	5.77	6.23	5.2225	19.66	12.85	15.83	7.94	14.07	6.26	12.73	9.46	39.28	16.9325
4930438A08Rik	ENSMUSG00000069873.4	activated	-1.75489	2.4e-9	1.46	1.28	1.86	1.33	1.4825	0.94	1.04	0.98	0.94	0.975	0.52	0.4	0.3	0.29	0.3775	3.14	2.91	3.31	3.31	3.1675
Il1b	ENSMUSG00000027398.13	activated	-1.75398	0.01	0.27	0.29	0.27	0.16	0.2475	0.01	0.04	0.08	0.11	0.06	0.1	0.18	0.06	0.09	0.1075	0.19	0.1	0.15	0.36	0.2
Serpinb9e	ENSMUSG00000062342.3	activated	-1.74882	1.6e-06	0	0.01	0	0.03	0.01	0.56	1	0.67	0.59	0.705	0.06	0.04	0.08	0.14	0.08	2.8	2.13	2.11	1.88	2.23
Peli2	ENSMUSG00000021846.9	activated	-1.72934	0.00011	0.23	0.12	0.12	0.15	0.155	0.04	0.11	0.05	0.06	0.065	0.01	0.08	0.04	0.03	0.04	0.17	0.17	0.26	0.24	0.21
Itgb2l	ENSMUSG00000000157.16	activated	-1.65644	0.00041	0.53	0.42	0.41	0.38	0.435	0.07	0.2	0.07	0.1	0.11	0.01	0.01	0.06	0.03	0.0275	0.37	0.21	0.33	0.39	0.325
Ctsg	ENSMUSG00000040314.2	activated	-1.64871	1.6e-15	557.12	494.89	605.51	520.78	544.575	627.59	827.01	646.56	827.62	732.195	698.56	954.15	741.28	800.35	798.585	2038.28	1960.65	2053.68	2676.65	2182.32
C5ar1	ENSMUSG00000049130.6	activated	-1.62313	0.0096	0.07	0.09	0.08	0.04	0.07	0.01	0.05	0.03	0.13	0.055	0.04	0.03	0.01	0.07	0.0375	0.13	0.15	0.19	0.15	0.155
Mmp9	ENSMUSG00000017737.2	activated	-1.61426	0.014	0.11	0.02	0.02	0.13	0.07	0.03	0.04	0.04	0.02	0.0325	0.08	0.13	0.07	0.09	0.0925	0.11	0.09	0.11	0.11	0.105
Rab25	ENSMUSG00000008601.12	activated	-1.61252	0.0064	0.13	0.13	0.14	0.16	0.14	0.15	0.11	0.04	0.09	0.0975	0.09	0.44	0.21	0.25	0.2475	0.3	0.25	0.31	0.36	0.305
Prss57	ENSMUSG00000020323.14	activated	-1.60941	5.8e-15	6.84	6.14	6.74	5.97	6.4225	7	9.28	7.26	9.3	8.21	13.43	15.33	11.9	13.36	13.505	22.96	21.91	21.04	29.43	23.835
Thbs4	ENSMUSG00000021702.7	activated	-1.5872	0.023	0.02	0.01	0.03	0	0.015	0.07	0.01	0.02	0.02	0.03	0.02	0.02	0.01	0.01	0.015	0.09	0.09	0.14	0.07	0.0975
Celsr3	ENSMUSG00000023473.13	activated	-1.58353	1.4e-9	0.4	0.32	0.4	0.31	0.3575	0.31	0.43	0.23	0.36	0.3325	0.36	0.39	0.31	0.45	0.3775	0.82	0.93	0.75	1.22	0.93
Cldn15	ENSMUSG00000001739.14	activated	-1.56929	7.5e-14	8.51	6.99	8.54	7.07	7.7775	8.01	10.11	8.46	10.21	9.1975	5.17	6.03	5.44	4.43	5.2675	27.2	23.42	27.46	25.48	25.89
Sowahd	ENSMUSG00000044400.1	activated	-1.56042	0.022	0.01	0	0.07	0.03	0.0275	0.12	0.04	0.03	0.22	0.1025	0.04	0.06	0	0.04	0.035	0.33	0.29	0.19	0.31	0.28
Trem3	ENSMUSG00000041754.5	activated	-1.51209	2.7e-12	3.8	3.55	4.84	3.78	3.9925	10.21	11.4	10.03	11.22	10.715	3.29	4.75	4.24	3.36	3.91	27.95	29.71	30.19	28.72	29.1425
1700020L24Rik	ENSMUSG00000035085.5	activated	-1.50797	2.3e-9	4.67	3.68	5.26	4.34	4.4875	4.5	7.15	3.36	6.7	5.4275	3.5	4.07	4.04	4.55	4.04	13.22	13.65	13.87	16.91	14.4125
Dio2	ENSMUSG00000007682.6	activated	-1.50486	1.0e-14	0.77	0.71	0.77	0.61	0.715	1.42	1.73	1.44	1.69	1.57	2.44	3.19	2.46	2.87	2.74	4.32	4.02	4.25	4.32	4.2275
Ccdc125	ENSMUSG00000048924.14	activated	-1.44133	9.7e-10	1.74	1.26	1.9	1.28	1.545	1.44	1.71	1.4	1.39	1.485	1.27	1.9	1.51	1.32	1.5	4.39	3.6	3.76	3.71	3.865
Tbc1d8	ENSMUSG00000003134.10	activated	-1.43296	6.7e-05	0.45	0.43	0.46	0.3	0.41	0.25	0.26	0.14	0.16	0.2025	0.05	0.08	0.13	0.16	0.105	0.62	0.44	0.49	0.46	0.5025
Vsir	ENSMUSG00000020101.14	activated	-1.41617	2.9e-13	5.2	4.74	5.34	4.12	4.85	3.34	4.64	3.2	3.42	3.65	1.7	1.69	1.44	1.34	1.5425	9.09	9.37	8.4	12.41	9.8175
Slc32a1	ENSMUSG00000037771.11	activated	-1.41409	0.048	0	0	0	0	0	0.07	0.02	0.05	0.03	0.0425	0.08	0.01	0.03	0.01	0.0325	0.11	0.09	0.11	0.16	0.1175
Mrgpra2b	ENSMUSG00000096719.1	activated	-1.39477	8.3e-12	17.09	13.91	17.75	13.16	15.4775	13.06	13.91	10.69	12.96	12.655	2.05	2.31	2.83	2.35	2.385	33.83	30.24	32.4	30.29	31.69
Inpp5j	ENSMUSG00000034570.12	activated	-1.39293	1.1e-06	0.32	0.32	0.34	0.25	0.3075	0.31	0.44	0.29	0.29	0.3325	0.35	0.26	0.25	0.27	0.2825	0.79	0.88	0.66	0.98	0.8275
Ptpru	ENSMUSG00000028909.17	activated	-1.38116	2.8e-9	1.5	1.31	1.6	1.37	1.445	0.78	1.15	0.59	0.94	0.865	1.24	1.11	1.13	1.27	1.1875	1.95	1.97	1.85	2.75	2.13
Btnl9	ENSMUSG00000040283.14	activated	-1.37173	4.4e-9	0.32	0.21	0.14	0.19	0.215	1.36	1.53	1.21	1.46	1.39	2.2	3.07	2.2	2.62	2.5225	3.58	3.08	3.62	3.4	3.42
Nkg7	ENSMUSG00000004612.9	activated	-1.3592	6.5e-13	9.5	7.21	9.3	7.04	8.2625	13.63	17.89	12.43	14.94	14.7225	18.01	22.58	18.13	17.92	19.16	36.85	32.51	34.19	40.15	35.925
Mrgpra2a	ENSMUSG00000093973.1	activated	-1.35684	1.5e-8	5.21	4.13	5.18	3.9	4.605	4.73	4.98	4.04	4.65	4.6	0.78	0.41	0.57	0.71	0.6175	12.67	9.28	12.06	11.03	11.26
Itgam	ENSMUSG00000030786.18	activated	-1.34601	2.4e-13	2.85	2.36	3.05	2.41	2.6675	2.57	3.16	2.55	2.55	2.7075	2.36	2.72	2.17	2.47	2.43	6.71	6.57	6.07	6.81	6.54
Btg1	ENSMUSG00000036478.8	activated	-1.34511	4.9e-16	5.01	4.31	7.37	4.25	5.235	8.5	9.64	8.08	10.89	9.2775	12.65	14.79	11.75	13.47	13.165	18.14	20.39	19.46	26.79	21.195
S100a11	ENSMUSG00000027907.4	activated	-1.34468	6.0e-11	16.32	10.47	14.66	11.57	13.255	18.42	23.33	17.52	22.68	20.4875	18.31	18.05	16.31	17.4	17.5175	50.07	45.45	51.31	51.2	49.5075
Dmkn	ENSMUSG00000060962.12	activated	-1.34097	0.0015	0.42	0.21	0.24	0.09	0.24	0.75	0.63	0.7	0.75	0.7075	0.47	0.9	0.77	0.5	0.66	1.81	1.76	1.02	2.36	1.7375
Lcn2	ENSMUSG00000026822.14	activated	-1.33212	1.4e-9	8.92	6.91	9.77	8.01	8.4025	4.19	4.5	3.19	4.85	4.1825	1.2	1.07	1.19	1.16	1.155	9.7	10.11	9.1	11.21	10.03
Stat4	ENSMUSG00000062939.11	activated	-1.32398	1.4e-11	1.14	1.17	1.22	1.17	1.175	3.16	4.57	3.6	3.37	3.675	5.32	7.41	5.48	6.01	6.055	9.28	8.69	8.62	8.31	8.725
Mgst2	ENSMUSG00000074604.9	activated	-1.31986	5.1e-8	10.21	7.87	8.48	8.66	8.805	15.47	18.16	15.53	15.99	16.2875	2.37	6.02	5.55	5.8	4.935	37.59	34.18	35.28	47.34	38.5975
Rgs16	ENSMUSG00000026475.7	activated	-1.30479	0.0012	0.06	0.06	0.06	0.05	0.0575	0.08	0.12	0.08	0.09	0.0925	0.14	0.23	0.21	0.16	0.185	0.2	0.17	0.28	0.19	0.21
Alas1	ENSMUSG00000032786.16	activated	-1.30196	2.6e-16	26.13	23.09	25.82	23.42	24.615	27.71	37.38	28.66	34.84	32.1475	27.19	29.58	25.97	29.24	27.995	74.44	70.84	68.19	87.79	75.315
Gm42466	ENSMUSG00000107136.1	activated	-1.29981	0.026	0.18	0.07	0.17	0.07	0.1225	0.09	0.05	0.14	0.21	0.1225	0.07	0.16	0.18	0.23	0.16	0.3	0.4	0.2	0.22	0.28
Sned1	ENSMUSG00000047793.13	activated	-1.29169	6.7e-06	0.05	0.04	0.05	0.05	0.0475	0.06	0.14	0.09	0.13	0.105	0.05	0.09	0.06	0.05	0.0625	0.2	0.25	0.23	0.28	0.24
1810006J02Rik	ENSMUSG00000100182.6	activated	-1.28537	0.033	0	0.01	0.03	0	0.01	0.05	0.59	0.72	0.51	0.4675	0.01	0.36	0.06	0	0.1075	0.87	1.45	1.02	1.04	1.095
Gm13431	ENSMUSG00000087187.1	activated	-1.28491	0.00073	1.54	1.56	1.95	1.45	1.625	0.99	1.09	1.22	1.32	1.155	2.05	2.4	1.67	2.57	2.1725	2.45	3.19	2.82	3.21	2.9175
Ccdc80	ENSMUSG00000022665.15	activated	-1.27106	6.9e-7	1.1	0.89	1.15	1.29	1.1075	0.72	0.87	0.59	0.6	0.695	0.93	1.42	1.02	1.1	1.1175	1.56	1.31	1.22	2.23	1.58
Hr	ENSMUSG00000022096.14	activated	-1.25506	0.01	0.01	0	0.01	0.02	0.01	0.06	0.05	0.06	0.06	0.0575	0.01	0.04	0.01	0.03	0.0225	0.14	0.17	0.13	0.09	0.1325
Fcor	ENSMUSG00000089665.2	activated	-1.25097	3.5e-7	16.87	13.58	12.19	15.66	14.575	8.79	10.55	10.28	10.53	10.0375	6.97	11.94	8.67	9.6	9.295	23.65	22.77	25.87	19.77	23.015
Myoz1	ENSMUSG00000068697.7	activated	-1.24654	0.0071	0.32	0.2	0.04	0.13	0.1725	0.33	0.32	0.41	0.32	0.345	0.15	0.28	0.29	0.4	0.28	0.95	0.81	0.84	0.56	0.79
Gfi1	ENSMUSG00000029275.18	activated	-1.24567	6.2e-18	56.29	50.47	57.92	49.93	53.6525	31.06	38.77	29.91	35.98	33.93	40.1	48.66	41.6	46.62	44.245	77.65	71.75	72.04	83.74	76.295
Gm31718	ENSMUSG00000110697.1	activated	-1.24526	0.011	0.26	0.19	0.33	0.16	0.235	0.2	0.15	0.16	0.05	0.14	0.11	0.32	0.29	0.28	0.25	0.34	0.44	0.26	0.31	0.3375
Dgkg	ENSMUSG00000022861.17	activated	-1.23884	5.9e-14	11.82	11.08	12.13	11.58	11.6525	8.1	10.18	7.6	9.25	8.7825	11.57	15.52	13.11	15.03	13.8075	17.85	19.28	18.15	23.41	19.6725
Casp4	ENSMUSG00000033538.13	activated	-1.23628	0.011	0.1	0.07	0.12	0.06	0.0875	0.17	0.14	0.06	0.16	0.1325	0.03	0	0.03	0.02	0.02	0.36	0.26	0.34	0.26	0.305
Dstn	ENSMUSG00000015932.8	activated	-1.23604	1.4e-15	94.88	81.21	97.1	77.43	87.655	134.05	162	128.88	158.73	145.915	160.95	215.36	185.62	181.62	185.888	346.46	303.32	331.78	321.59	325.787
Ttc21a	ENSMUSG00000032514.11	activated	-1.22791	9.8e-10	1.15	1.04	1.04	1.14	1.0925	1.2	1.18	1.19	1.37	1.235	0.99	1.09	1.06	1.01	1.0375	2.41	2.83	2.67	3.22	2.7825
Rgcc	ENSMUSG00000022018.7	activated	-1.22437	2.1e-13	44.44	41.22	43.91	37.01	41.645	33.12	39.72	32.57	38.72	36.0325	24.49	30.45	24.45	25.6	26.2475	76.63	71.02	75.65	98.48	80.445
Gpr84	ENSMUSG00000063234.5	activated	-1.21022	9.2e-10	5.89	5.18	6.33	5.56	5.74	4.44	8.23	4.83	6.7	6.05	2.46	2.55	2.15	2.25	2.3525	13.69	11.67	11.83	15.22	13.1025
Klhl33	ENSMUSG00000090799.2	activated	-1.2082	0.01	0.07	0.05	0.13	0.04	0.0725	0.02	0.07	0.02	0.05	0.04	0.06	0.01	0.02	0.03	0.03	0.06	0.05	0.05	0.08	0.06
Tmx4	ENSMUSG00000034723.11	activated	-1.20103	4.7e-16	21.65	18.98	21.66	17.93	20.055	22.8	28	22.31	27.28	25.0975	21.75	29.59	24.13	25.74	25.3025	56.06	53.62	55.44	53.34	54.615
Slc7a11	ENSMUSG00000027737.10	activated	-1.1809	2.7e-12	15.1	14.44	16.36	14	14.975	4.75	6.25	5.38	6.45	5.7075	8.39	12.49	10.3	11.14	10.58	11.51	12.79	11.93	12.29	12.13
Tmem79	ENSMUSG00000001420.13	activated	-1.17901	4.8e-10	2.75	2.5	3.16	2.45	2.715	2.18	3.12	2.36	3.49	2.7875	3.85	4.12	3.69	3.89	3.8875	5.72	5.29	5.95	7.56	6.13
B430010I23Rik	ENSMUSG00000084960.1	activated	-1.17758	0.046	0.07	0.04	0.09	0.08	0.07	0.12	0.07	0.08	0.04	0.0775	0.09	0.23	0.34	0.24	0.225	0.13	0.22	0.2	0.29	0.21
Mag	ENSMUSG00000036634.15	activated	-1.17029	0.0044	0.06	0.12	0.05	0.08	0.0775	0.2	0.24	0.2	0.21	0.2125	0.28	0.36	0.43	0.39	0.365	0.41	0.24	0.43	0.82	0.475
Snai3	ENSMUSG00000006587.6	activated	-1.16825	0.012	0.18	0.18	0.26	0.1	0.18	0.1	0.44	0.36	0.26	0.29	0.57	0.36	0.25	0.3	0.37	0.43	0.56	0.59	0.88	0.615
Dock3	ENSMUSG00000039716.12	activated	-1.16769	0.047	0.02	0.01	0.02	0.02	0.0175	0.01	0.01	0.01	0.01	0.01	0.02	0.01	0.02	0.01	0.015	0.01	0.03	0.02	0.03	0.0225
Trim46	ENSMUSG00000042766.17	activated	-1.16699	0.001	0.4	0.39	0.4	0.64	0.4575	0.14	0.31	0.18	0.19	0.205	0.39	0.39	0.33	0.47	0.395	0.56	0.33	0.5	0.34	0.4325
Yes1	ENSMUSG00000014932.15	activated	-1.16371	0.0028	0.02	0.05	0.07	0.03	0.0425	0.07	0.15	0.05	0.14	0.1025	0.18	0.15	0.15	0.19	0.1675	0.23	0.25	0.26	0.19	0.2325
Lbp	ENSMUSG00000016024.9	activated	-1.16071	3.0e-14	11.28	9.11	11.85	9.62	10.465	9.27	12.19	9.13	10.94	10.3825	5.46	5.92	5.19	6.25	5.705	21.6	20.76	21.21	23.16	21.6825
Pram1	ENSMUSG00000032739.16	activated	-1.15133	0.04	0.13	0.06	0	0.19	0.095	0.19	0.38	0.24	0.51	0.33	0.06	0.04	0	0.07	0.0425	0.62	0.66	0.66	0.78	0.68
Cnn2	ENSMUSG00000004665.10	activated	-1.14851	6.3e-14	26.03	23.92	29.56	24.35	25.965	21.9	32.43	22.85	28.8	26.495	32.52	36.55	30.74	34.64	33.6125	57.08	49.39	52.14	63.5	55.5275
Slc24a3	ENSMUSG00000063873.10	activated	-1.14717	4.5e-13	4.96	3.96	4.79	4.64	4.5875	2.5	2.82	2.31	3.55	2.795	4.35	5.43	4.97	5.37	5.03	6.3	6	5.74	6.68	6.18
Apoa2	ENSMUSG00000005681.12	activated	-1.14134	0.033	1.98	1.42	1.67	2.15	1.805	0.36	1.04	0.81	1.25	0.865	0.75	2.02	1.37	0.86	1.25	1.32	1.77	0.84	3.05	1.745
Gsr	ENSMUSG00000031584.16	activated	-1.13745	7.9e-16	167.97	147.77	172.47	139.09	156.825	107.37	146.09	107.66	141.81	125.733	213.07	241.04	210.72	227.56	223.098	267.45	240.21	255.97	281.8	261.358
Sytl1	ENSMUSG00000028860.13	activated	-1.13288	9.4e-06	1.41	1.45	1.62	1.2	1.42	0.88	1.45	1.14	1.46	1.2325	2.64	2.17	1.83	2.37	2.2525	2.14	2.25	2.15	3.75	2.5725
Igsf6	ENSMUSG00000035004.3	activated	-1.13054	6.6e-13	18.56	13.68	18.84	13.9	16.245	24.02	28.12	23.78	26.43	25.5875	21.99	26.6	23.71	21.49	23.4475	54.55	48.91	53.9	56.1	53.365
Asns	ENSMUSG00000029752.12	activated	-1.12721	1.8e-10	76.28	76.56	84.63	76.79	78.565	44.99	56.97	49.44	59.1	52.625	84.85	121.57	94.59	112.75	103.44	100.78	112.76	97.21	126.56	109.328
Anxa3	ENSMUSG00000029484.12	activated	-1.12238	4.4e-17	79.56	64.76	76.07	64.39	71.195	86.48	104.59	84.08	99.71	93.715	84.18	102.69	88.85	91.56	91.82	199.25	179.14	187.22	210.28	193.972
Enah	ENSMUSG00000022995.16	activated	-1.11969	0.023	0.03	0.01	0.01	0.05	0.025	0.02	0.1	0.02	0.05	0.0475	0.03	0.02	0.01	0.02	0.02	0.06	0.09	0.14	0.09	0.095
Prtn3	ENSMUSG00000057729.12	activated	-1.10463	0.00017	143.45	113.52	149.28	118.09	131.085	197.18	360.43	227.49	293.59	269.673	147.7	124.48	108.74	119.49	125.103	506	434.12	477.36	774.72	548.05
Mtus1	ENSMUSG00000045636.16	activated	-1.10369	1.4e-14	16.28	15.62	17.64	14.6	16.035	22.2	27.56	20.59	24.84	23.7975	9.95	12.13	10.63	10.24	10.7375	51.23	45.47	48.71	48.4	48.4525
Smoc1	ENSMUSG00000021136.13	activated	-1.10303	0.039	0	0.01	0.01	0	0.005	0.04	0.08	0.12	0.24	0.12	0.23	0.21	0.11	0.1	0.1625	0.14	0.2	0.27	0.34	0.2375
Slc16a3	ENSMUSG00000025161.16	activated	-1.09821	2.8e-06	3.85	4.35	4.92	4.43	4.3875	0.81	1.36	0.61	0.99	0.9425	1.03	1.17	0.92	1.14	1.065	1.61	1.78	1.84	2.65	1.97
Klrb1f	ENSMUSG00000030154.10	activated	-1.09633	0.00028	0.91	0.85	1.08	0.72	0.89	0.37	0.48	0.34	0.42	0.4025	0.59	0.76	0.84	0.87	0.765	0.71	0.91	0.52	1.15	0.8225
Hcar2	ENSMUSG00000045502.6	activated	-1.09238	0.046	0.44	0.35	0.3	0.2	0.3225	0.17	0.19	0.08	0.03	0.1175	0.04	0.06	0.05	0.11	0.065	0.28	0.26	0.28	0.12	0.235
Gm42603	ENSMUSG00000105356.1	activated	-1.09123	0.002	0.29	0.19	0.18	0.27	0.2325	0.42	0.23	0.27	0.24	0.29	0.38	0.4	0.4	0.39	0.3925	0.51	0.67	0.78	0.5	0.615
Gm3571	ENSMUSG00000090610.3	activated	-1.0907	0.029	0.24	0.17	0.52	0.31	0.31	0.15	0.3	0.09	0.21	0.1875	0.29	0.42	0.33	0.26	0.325	0.35	0.31	0.29	0.56	0.3775
Id1	ENSMUSG00000042745.9	activated	-1.0831	2e-06	6.16	5.1	5.86	5.91	5.7575	3.64	5.43	3.81	4.45	4.3325	5.87	4.43	5.03	4.61	4.985	7.69	7.15	9.02	11.29	8.7875
Hfe	ENSMUSG00000006611.15	activated	-1.08118	8.8e-12	4.85	4.19	5.6	5.6	5.06	3.71	4.95	3.14	4.41	4.0525	8.59	8.67	7.98	9.12	8.59	8.75	8	8.24	10.68	8.9175
Gm10177	ENSMUSG00000090136.4	activated	-1.08045	0.00044	10.43	6.88	8.55	6.49	8.0875	6.33	10.95	5.77	6.3	7.3375	10.05	19.2	15.07	12.53	14.2125	12.29	11.58	7.38	21.28	13.1325
Jdp2	ENSMUSG00000034271.16	activated	-1.07933	1.4e-9	7.73	7.43	7.46	7.37	7.4975	6	9.14	7.27	9.33	7.935	9.29	10.56	9.12	10.66	9.9075	14.02	14.41	14.87	20.2	15.875
Atp8b4	ENSMUSG00000060131.11	activated	-1.07727	1.4e-15	48.55	43.92	50	42	46.1175	57.37	69.05	54.49	64.78	61.4225	78.26	110.33	87.1	93.28	92.2425	121.28	123.25	119.76	130.38	123.668
Rtn4r	ENSMUSG00000043811.5	activated	-1.06383	7.4e-06	2.64	1.84	2.44	1.91	2.2075	1.06	1.68	1.13	1.84	1.4275	1.85	1.75	1.56	1.47	1.6575	2.85	2.05	2.54	3.81	2.8125
F630028O10Rik	ENSMUSG00000078122.4	activated	-1.05997	0.00031	21.08	15.77	16.26	16.32	17.3575	41.34	30.44	40	33.92	36.425	33.21	44.61	40.21	42.68	40.1775	74.97	83.91	73.58	61.02	73.37
Samd9l	ENSMUSG00000047735.14	activated	-1.05383	8.9e-12	4.68	4.15	4.95	3.83	4.4025	5.19	5.32	4.93	5.82	5.315	6.36	8.63	6.81	7.33	7.2825	10.04	11.56	9.77	10.72	10.5225
Fam241a	ENSMUSG00000050549.8	activated	-1.05091	1.3e-05	0.28	0.28	0.23	0.15	0.235	1.09	1.29	1.57	1.21	1.29	1.78	2.24	1.62	1.94	1.895	2.95	2.28	2.24	2.86	2.5825
Msrb1	ENSMUSG00000075705.12	activated	-1.04745	1.7e-14	70.93	63.36	84.06	63.03	70.345	54.9	71.5	56.66	71.82	63.72	97.66	116.81	98.86	101.81	103.785	124.49	114.27	123.65	132.92	123.832
Gnb5	ENSMUSG00000032192.9	activated	-1.03914	0.041	0.21	0.15	0.18	0.13	0.1675	0.09	0.28	0.08	0.2	0.1625	0.05	0.09	0.16	0.2	0.125	0.24	0.15	0.18	0.37	0.235
Gm14435	ENSMUSG00000089951.8	activated	-1.03548	0.044	0.5	0.09	0.19	0.29	0.2675	0.29	0.5	0.73	0.68	0.55	0.55	0.93	0.72	1.2	0.85	1.22	1.54	0.84	0.62	1.055
Slc5a11	ENSMUSG00000030769.15	activated	-1.03423	0.011	0.01	0.01	0.04	0.02	0.02	0.18	0.2	0.26	0.15	0.1975	0.15	0.08	0.15	0.13	0.1275	0.45	0.42	0.37	0.23	0.3675
Cped1	ENSMUSG00000062980.15	activated	-1.02713	0.041	0.01	0	0	0.01	0.005	0.03	0.06	0.04	0.04	0.0425	0	0	0	0.01	0.0025	0.08	0.09	0.06	0.09	0.08
Fam160a2	ENSMUSG00000044465.19	activated	-1.02648	4.3e-13	5.46	4.75	5.93	4.95	5.2725	4.51	6.7	4.09	5.17	5.1175	5.9	5.79	5.56	6.31	5.89	9.48	9.7	9.81	10.98	9.9925
Prom1	ENSMUSG00000029086.15	activated	-1.02592	1e-05	0.39	0.41	0.41	0.3	0.3775	0.83	1.01	0.79	0.82	0.8625	0.06	0.01	0.02	0.05	0.035	1.86	1.51	1.65	1.65	1.6675
Sun2	ENSMUSG00000042524.14	activated	-1.01694	4.8e-12	38.36	34.25	40.84	33.84	36.8225	31.35	44.73	32.35	38.56	36.7475	39.31	41.24	35.21	39.85	38.9025	67.71	64.05	65.89	84.34	70.4975
Sgms2	ENSMUSG00000050931.7	activated	-1.01629	2.2e-9	2.16	1.86	2.41	1.72	2.0375	1.83	2.16	1.7	2.15	1.96	0.69	0.66	0.64	0.58	0.6425	3.87	3.57	4.08	3.49	3.7525
Sema4a	ENSMUSG00000028064.17	activated	-1.01041	2.2e-11	7.88	7.21	9.01	6.96	7.765	8.91	12.34	7.89	9.67	9.7025	4.56	4.79	4.28	4.63	4.565	19.17	16.94	18.31	18.86	18.32
Gm29685	ENSMUSG00000112910.1	activated	-1.00327	0.025	0.05	0.1	0.1	0.11	0.09	0.06	0.14	0.11	0.16	0.1175	0.14	0.22	0.11	0.08	0.1375	0.21	0.18	0.2	0.29	0.22
1700065D16Rik	ENSMUSG00000096655.2	repressed	1.00102	0.0057	0.24	0.19	0.23	0.19	0.2125	0.31	0.29	0.24	0.55	0.3475	0.19	0.38	0.26	0.31	0.285	0.22	0.48	0.07	0.15	0.23
Nqo1	ENSMUSG00000003849.8	repressed	1.00554	9.7e-7	31.01	26.02	34.73	23	28.69	8.12	9.68	6.05	9.48	8.3325	45.2	45.49	45.85	38.97	43.8775	3.68	3.69	3.94	4.42	3.9325
Pmepa1	ENSMUSG00000038400.15	repressed	1.00772	0.00032	0.58	0.47	0.56	0.42	0.5075	0.16	0.35	0.17	0.24	0.23	0.46	0.46	0.45	0.49	0.465	0.12	0.1	0.09	0.11	0.105
Txlnb	ENSMUSG00000039891.6	repressed	1.00799	0.00079	0.1	0.04	0.04	0.1	0.07	0.34	0.54	0.49	0.56	0.4825	0.3	0.35	0.23	0.26	0.285	0.21	0.2	0.22	0.29	0.23
Itgax	ENSMUSG00000030789.9	repressed	1.00927	0.037	0.24	0.22	0.3	0.26	0.255	0.06	0.15	0.08	0.09	0.095	0.1	0.11	0.06	0.06	0.0825	0.03	0.08	0.04	0.05	0.05
Slc14a1	ENSMUSG00000059336.14	repressed	1.00989	0.0076	0.86	0.86	1	1.1	0.955	0.12	0.1	0.15	0.13	0.125	0.52	0.93	0.71	0.62	0.695	0.07	0.04	0.09	0.1	0.075
Igsf5	ENSMUSG00000000159.16	repressed	1.01138	0.017	0.65	0.57	1.02	0.39	0.6575	0.56	0.73	0.44	0.75	0.62	7.13	11.04	7.79	9.82	8.945	0.24	0.44	0.06	0.36	0.275
Ednra	ENSMUSG00000031616.7	repressed	1.01783	1.3e-8	2.78	1.98	2.51	2.07	2.335	3.31	3.88	2.96	4.13	3.57	2.96	4	3.91	4.02	3.7225	1.88	1.7	1.51	1.55	1.66
AI504432	ENSMUSG00000056145.5	repressed	1.01937	2.4e-06	0.81	0.7	0.85	0.72	0.77	3.65	3.74	3.89	4.31	3.8975	3.27	4.91	3.64	4.16	3.995	1.82	2.08	2.03	1.34	1.8175
4933412E12Rik	ENSMUSG00000112627.1	repressed	1.02191	0.0036	0.66	0.59	0.96	0.56	0.6925	0.86	1.37	0.63	1.12	0.995	0.51	0.41	0.43	0.71	0.515	0.19	0.58	0.6	0.44	0.4525
Axl	ENSMUSG00000002602.16	repressed	1.02238	2.7e-05	3.12	2.67	3.4	2.47	2.915	0.47	0.46	0.33	0.43	0.4225	0.7	1.1	0.69	0.83	0.83	0.21	0.18	0.14	0.28	0.2025
Gm43039	ENSMUSG00000107200.1	repressed	1.02725	0.015	0.46	0.37	0.78	0.51	0.53	0.46	0.57	0.67	0.87	0.6425	0.4	0.55	0.47	0.58	0.5	0.2	0.35	0.21	0.45	0.3025
Gm26793	ENSMUSG00000096999.1	repressed	1.02738	0.029	0.56	0.41	0.6	0.56	0.5325	0.05	0.16	0.08	0.11	0.1	0.13	0.15	0.13	0.14	0.1375	0.04	0.04	0.07	0.03	0.045
Psd3	ENSMUSG00000030465.19	repressed	1.02759	3.2e-11	23.53	20.78	23.48	19.89	21.92	8.22	9.97	7.42	8.99	8.65	59.32	78.43	67	70.23	68.745	3.26	4.53	3.6	4.44	3.9575
2900052L18Rik	ENSMUSG00000043993.6	repressed	1.02856	0.0011	0.89	0.82	1.13	1.36	1.05	1.58	1.45	1.81	1.91	1.6875	0.8	1.15	0.92	1.21	1.02	0.75	0.9	1.05	0.42	0.78
Gm37879	ENSMUSG00000104107.1	repressed	1.0305	0.024	0.37	0.15	0.19	0.38	0.2725	0.55	0.3	0.49	0.57	0.4775	0.2	0.32	0.29	0.31	0.28	0.09	0.34	0.22	0.26	0.2275
Acot3	ENSMUSG00000021228.15	repressed	1.03497	2.6e-10	22.28	22.95	25.94	22.14	23.3275	4.36	5.61	3.82	5.07	4.715	6.51	6.56	5.89	5.57	6.1325	2.23	2.42	1.97	2.18	2.2
Osbpl3	ENSMUSG00000029822.15	repressed	1.03627	3.6e-10	13.04	12.03	13.56	11.31	12.485	2.18	3.15	1.85	2.78	2.49	1.44	1.66	1.46	1.39	1.4875	1.18	0.94	1.1	1.47	1.1725
Ptger4	ENSMUSG00000039942.15	repressed	1.03799	0.032	0.2	0.25	0.29	0.2	0.235	0.28	0.26	0.21	0.09	0.21	1.39	1.57	1.2	1.33	1.3725	0.15	0.06	0.15	0.03	0.0975
Map3k12	ENSMUSG00000023050.9	repressed	1.03809	0.00035	0.83	0.72	1.11	0.9	0.89	0.28	0.44	0.25	0.31	0.32	0.54	0.74	0.78	0.53	0.6475	0.14	0.13	0.12	0.18	0.1425
Gpm6b	ENSMUSG00000031342.17	repressed	1.0438	0.00033	3.45	2.9	3.68	2.78	3.2025	0.29	0.43	0.24	0.5	0.365	0.39	0.66	0.34	0.4	0.4475	0.18	0.12	0.14	0.26	0.175
Ralgds	ENSMUSG00000026821.16	repressed	1.04475	7.6e-8	0.54	0.59	0.53	0.47	0.5325	3.55	4.99	3.83	4.25	4.155	2.9	3.18	2.45	2.86	2.8475	2.05	1.64	1.47	2.51	1.9175
A130014A01Rik	ENSMUSG00000097944.1	repressed	1.05061	0.0094	0.36	0.29	0.39	0.35	0.3475	0.27	0.27	0.27	0.48	0.3225	0.19	0.34	0.16	0.29	0.245	0.19	0.07	0.2	0.11	0.1425
Smarca2	ENSMUSG00000024921.17	repressed	1.05342	2.1e-13	33.06	29.34	36.05	29.24	31.9225	6.71	8.5	6.16	8.34	7.4275	5.61	6.41	5.46	5.98	5.865	3.37	3.6	3.38	3.72	3.5175
Ccdc102a	ENSMUSG00000063605.5	repressed	1.05482	5.3e-06	2.21	2.05	2.49	2.25	2.25	0.95	1.23	1.13	0.99	1.075	0.67	0.99	0.61	0.72	0.7475	0.41	0.46	0.49	0.64	0.5
Fgf15	ENSMUSG00000031073.6	repressed	1.05557	2.8e-10	26.89	21.96	28.48	22.11	24.86	4.38	5.31	4.38	4.7	4.6925	3.11	3.34	2.94	2.94	3.0825	2.35	1.98	1.88	2.39	2.15
Gm42993	ENSMUSG00000105985.1	repressed	1.0577	0.026	0.1	0.08	0.05	0.08	0.0775	0.05	0.07	0.06	0.03	0.0525	0.13	0.18	0.18	0.28	0.1925	0.02	0.03	0.02	0.02	0.0225
Bmf	ENSMUSG00000040093.15	repressed	1.06183	0.0025	0.05	0.04	0.03	0.03	0.0375	0.25	0.25	0.17	0.22	0.2225	0.08	0.16	0.11	0.19	0.135	0.1	0.09	0.08	0.18	0.1125
Gm42651	ENSMUSG00000104877.1	repressed	1.06277	0.047	0.3	0.32	0.35	0.25	0.305	0.13	0.24	0.22	0.44	0.2575	0.18	0.25	0.18	0.21	0.205	0.11	0.19	0.08	0.05	0.1075
Ptprt	ENSMUSG00000053141.16	repressed	1.06371	0.00041	1.12	1.09	0.97	0.88	1.015	0.07	0.11	0.08	0.12	0.095	0.05	0.09	0.08	0.1	0.08	0.04	0.03	0.05	0.07	0.0475
Ugt1a1	ENSMUSG00000089960.1	repressed	1.06548	0.035	0.16	0.13	0.18	0.26	0.1825	0.43	0.25	0.25	0.25	0.295	0.17	0.07	0.33	0.21	0.195	0.11	0.16	0.14	0.14	0.1375
Plscr4	ENSMUSG00000032377.8	repressed	1.06625	0.046	0.78	0.5	0.67	0.63	0.645	0.13	0.2	0.03	0.15	0.1275	0.05	0.11	0.08	0.13	0.0925	0.04	0.05	0.04	0.11	0.06
Prtg	ENSMUSG00000036030.9	repressed	1.06936	8.6e-8	3	2.55	2.96	2.26	2.6925	0.61	0.7	0.46	0.76	0.6325	0.39	0.43	0.38	0.51	0.4275	0.28	0.32	0.28	0.26	0.285
Apbb2	ENSMUSG00000029207.16	repressed	1.06994	0.0046	0.64	0.61	0.68	0.54	0.6175	0.09	0.18	0.08	0.09	0.11	0.17	0.21	0.16	0.22	0.19	0.04	0.07	0.02	0.05	0.045
Olfml3	ENSMUSG00000027848.12	repressed	1.07273	0.011	0.13	0.08	0.1	0.13	0.11	0.11	0.11	0.08	0.1	0.1	0.24	0.37	0.19	0.24	0.26	0.04	0.03	0.02	0.09	0.045
Hmces	ENSMUSG00000030060.14	repressed	1.07332	5.9e-14	32.33	30.01	36.48	29.42	32.06	17.66	21.89	18.32	21.94	19.9525	18.06	21.58	18.84	19.23	19.4275	8.89	8.47	9.2	9.42	8.995
Socs2	ENSMUSG00000020027.18	repressed	1.07741	7.3e-7	0.48	0.43	0.38	0.49	0.445	2.31	2.61	1.9	2.71	2.3825	1.81	2.27	1.73	1.63	1.86	1.29	0.95	0.92	1.19	1.0875
Gm37802	ENSMUSG00000103303.1	repressed	1.07833	0.02	0.12	0.12	0.08	0.12	0.11	0.28	0.19	0.28	0.23	0.245	0.04	0.26	0.19	0.17	0.165	0.09	0.1	0.13	0.14	0.115
P2ry1	ENSMUSG00000027765.6	repressed	1.07918	2.2e-7	4.2	3.75	4.48	3.49	3.98	0.84	0.85	0.74	0.95	0.845	1.29	1.64	1.42	1.59	1.485	0.36	0.31	0.34	0.48	0.3725
Mdga1	ENSMUSG00000043557.16	repressed	1.08066	0.012	0.27	0.23	0.2	0.23	0.2325	0.05	0.05	0.07	0.09	0.065	0.13	0.07	0.11	0.11	0.105	0.01	0.04	0.04	0.03	0.03
Tspan17	ENSMUSG00000025875.14	repressed	1.08365	0.012	0.19	0.29	0.65	0.23	0.34	0.38	0.71	0.75	0.77	0.6525	0.48	0.77	0.33	0.47	0.5125	0.3	0.25	0.33	0.27	0.2875
Plvap	ENSMUSG00000034845.6	repressed	1.08912	0.044	0.66	0.73	0.66	0.63	0.67	0.14	0.26	0.12	0.08	0.15	0.91	0.96	0.96	0.68	0.8775	0.03	0.1	0.02	0.12	0.0675
Ank	ENSMUSG00000022265.7	repressed	1.0903	5.8e-11	15.5	12.18	14.8	12.48	13.74	2.51	3.53	2.31	3.08	2.8575	4.6	4.63	4.45	4.68	4.59	1.2	1.21	1.27	1.39	1.2675
Fam129b	ENSMUSG00000026796.16	repressed	1.09355	1.2e-10	10.11	8.83	11.16	9.16	9.815	14.41	22.15	14.83	18.25	17.41	23.16	22.42	19.61	22.83	22.005	7.85	6.87	7.5	8.55	7.6925
Foxc1	ENSMUSG00000050295.4	repressed	1.0941	0.0026	0.88	0.8	0.78	0.69	0.7875	0.14	0.13	0.15	0.21	0.1575	0.11	0.14	0.13	0.18	0.14	0.04	0.03	0.12	0.1	0.0725
Zfp703	ENSMUSG00000085795.8	repressed	1.09518	3.7e-8	11.62	9.2	11.14	9.22	10.295	5.08	8.68	4.85	7.56	6.5425	6.59	7.96	6.7	8.99	7.56	2.7	2.74	2.67	4.28	3.0975
Inppl1	ENSMUSG00000032737.13	repressed	1.09578	9.8e-10	9.74	9.13	10.47	8.86	9.55	1.61	2.52	1.73	2.56	2.105	2.31	2.45	2.2	2.54	2.375	0.87	0.93	0.78	1.12	0.925
Gm44667	ENSMUSG00000109539.1	repressed	1.09833	0.0074	0.2	0.14	0.14	0.2	0.17	0.32	0.27	0.22	0.29	0.275	0.15	0.11	0.19	0.22	0.1675	0.09	0.21	0.11	0.07	0.12
Hacd4	ENSMUSG00000028497.12	repressed	1.09926	9.1e-06	0.86	0.84	0.98	0.73	0.8525	1.16	1.59	1.29	1.51	1.3875	2.15	3.19	2.47	2.17	2.495	0.47	0.51	0.57	0.95	0.625
Gm42047	ENSMUSG00000110631.1	repressed	1.0996	3.1e-9	133.25	115.11	135.6	119.1	125.765	29.05	29.86	26.59	31.47	29.2425	14.62	16.27	16.55	18.23	16.4175	11.61	14.17	12.96	13.29	13.0075
Il6	ENSMUSG00000025746.11	repressed	1.10221	8.2e-9	7.84	6.73	6.83	6.75	7.0375	13.11	13.59	12.88	11.68	12.815	20.18	27.55	24.03	22.73	23.6225	6.06	6.36	6.4	6.29	6.2775
C030037D09Rik	ENSMUSG00000087574.1	repressed	1.10263	0.013	0.4	0.41	0.1	0.18	0.2725	0.3	0.75	0.56	0.35	0.49	0.39	0.75	0.36	0.52	0.505	0.16	0.17	0.16	0.16	0.1625
Smox	ENSMUSG00000027333.18	repressed	1.10306	1.2e-06	2.92	2.42	3.62	2.23	2.7975	2.03	3.63	1.64	2.73	2.5075	2.33	2.59	2.14	2.44	2.375	0.99	0.77	1.24	0.98	0.995
Ryr2	ENSMUSG00000021313.16	repressed	1.10359	9.1e-11	4.64	4.04	4.94	3.91	4.3825	0.97	1.28	0.83	0.91	0.9975	1.09	1.31	1.35	1.24	1.2475	0.4	0.49	0.38	0.48	0.4375
Pdzph1	ENSMUSG00000024227.14	repressed	1.10399	0.02	1.43	1.52	2.2	1.33	1.62	0.33	0.57	0.2	0.7	0.45	2.49	2.46	2.06	1.55	2.14	0.24	0.14	0.14	0.23	0.1875
Ifitm1	ENSMUSG00000025491.14	repressed	1.10451	2.6e-11	846.11	705.8	867.42	778.58	799.477	538.43	681.14	502.82	672.32	598.678	709.29	912.09	670.15	724.64	754.043	235.1	258.07	248.52	306.56	262.062
Abcc3	ENSMUSG00000020865.16	repressed	1.10591	1.9e-11	2.53	2.14	2.71	1.92	2.325	3.07	4.49	3.13	4.04	3.6825	2.24	2.69	2.37	2.52	2.455	1.48	1.65	1.56	1.77	1.615
Adgre1	ENSMUSG00000004730.15	repressed	1.1061	2.7e-13	46.7	40.19	50.26	42.15	44.825	13.68	17.98	11.7	17.31	15.1675	8.09	10.17	8.44	9.5	9.05	6.81	6.04	6.83	6.85	6.6325
Ppp1r14c	ENSMUSG00000040653.6	repressed	1.10624	0.00035	0.31	0.31	0.4	0.3	0.33	0.65	0.75	0.56	1.05	0.7525	1.2	1.64	1.54	1.06	1.36	0.31	0.26	0.46	0.42	0.3625
Neurl3	ENSMUSG00000047180.8	repressed	1.11047	4.1e-15	14.94	11.89	15.37	12.6	13.7	22.58	28.87	22.28	25.11	24.71	15.26	18.21	15.52	15.84	16.2075	10.54	10.44	10.65	11.43	10.765
Six1	ENSMUSG00000051367.8	repressed	1.11073	1.8e-8	6.41	5.44	6.13	5.75	5.9325	1.65	2.03	1.47	2.54	1.9225	1.37	1.39	1.46	1.4	1.405	0.89	0.71	0.85	0.89	0.835
Pbx3	ENSMUSG00000038718.15	repressed	1.11365	3.8e-06	6	5.54	6.14	5.15	5.7075	1.21	1.46	1.15	1.52	1.335	1.07	1.28	1.05	0.97	1.0925	0.53	0.86	0.41	0.5	0.575
Chst15	ENSMUSG00000030930.14	repressed	1.12046	2.7e-05	0.02	0.03	0.04	0.03	0.03	0.45	0.51	0.52	0.47	0.4875	1.4	2.02	1.29	1.66	1.5925	0.21	0.27	0.14	0.24	0.215
Parp12	ENSMUSG00000038507.6	repressed	1.12283	0.017	0.2	0.14	0.16	0.37	0.2175	0.13	0.23	0.23	0.23	0.205	0.16	0.19	0.18	0.13	0.165	0.09	0.1	0.04	0.12	0.0875
Bicd1	ENSMUSG00000003452.15	repressed	1.12463	3.8e-7	2.94	2.86	2.98	2.1	2.72	0.35	0.46	0.36	0.49	0.415	0.24	0.28	0.22	0.28	0.255	0.23	0.15	0.24	0.15	0.1925
Vash1	ENSMUSG00000021256.5	repressed	1.12534	0.001	1.58	1.38	1.4	1.14	1.375	0.31	0.69	0.42	0.35	0.4425	0.72	0.72	0.41	0.63	0.62	0.22	0.12	0.23	0.17	0.185
Fcgr1	ENSMUSG00000015947.10	repressed	1.13049	3.5e-7	4.33	3.39	4.44	4.13	4.0725	0.96	0.95	0.85	1.05	0.9525	1.14	1.88	1.65	1.52	1.5475	0.41	0.39	0.43	0.42	0.4125
Tjp2	ENSMUSG00000024812.11	repressed	1.13091	5.2e-12	17.39	15.82	17.83	15.78	16.705	3.62	5.19	3.41	4.83	4.2625	3.57	3.9	3.45	4.15	3.7675	1.92	1.6	1.81	1.95	1.82
Sdk2	ENSMUSG00000041592.16	repressed	1.13239	0.00014	0.06	0.06	0.05	0.05	0.055	0.13	0.29	0.15	0.21	0.195	0.21	0.31	0.17	0.2	0.2225	0.06	0.08	0.08	0.12	0.085
Ahrr	ENSMUSG00000021575.16	repressed	1.13431	9.6e-8	2.95	2.14	2.53	2.18	2.45	0.54	0.67	0.49	0.61	0.5775	1.12	1.34	1.11	1.15	1.18	0.25	0.18	0.26	0.37	0.265
Gm43858	ENSMUSG00000104546.1	repressed	1.13448	0.011	0.53	0.39	0.69	0.58	0.5475	0.98	0.68	0.89	0.69	0.81	0.42	0.72	0.58	0.52	0.56	0.37	0.51	0.45	0.07	0.35
Slain1	ENSMUSG00000055717.13	repressed	1.13503	0.036	1.1	1.09	1.02	1.02	1.0575	0.23	0.11	0.09	0.09	0.13	0.3	0.38	0.29	0.5	0.3675	0.09	0.02	0.08	0.03	0.055
Slc22a3	ENSMUSG00000023828.3	repressed	1.1351	6.9e-14	22	18.75	22.11	18.17	20.2575	3.16	4.32	3.04	3.98	3.625	16.01	19.79	17.35	17.78	17.7325	1.45	1.56	1.47	1.77	1.5625
Csgalnact1	ENSMUSG00000036356.15	repressed	1.13601	1.8e-15	42.37	36.94	44.91	37	40.305	7.69	9.78	7.41	10.06	8.735	8.97	11.07	9.71	9.87	9.905	3.63	3.58	3.59	4.38	3.795
Fos	ENSMUSG00000021250.13	repressed	1.13825	4.0e-7	2.57	2.84	2.96	2.26	2.6575	2.35	2.74	2.08	2.24	2.3525	2.16	2.22	2.1	2.41	2.2225	0.78	1.03	0.96	1.35	1.03
Vdr	ENSMUSG00000022479.15	repressed	1.13826	6.5e-05	0.12	0.14	0.1	0.21	0.1425	0.63	0.91	0.67	0.88	0.7725	0.63	0.63	0.52	0.63	0.6025	0.4	0.35	0.31	0.24	0.325
Rassf4	ENSMUSG00000042129.8	repressed	1.14256	5.5e-11	4.39	2.75	3.85	3.12	3.5275	14.43	18.23	12.62	17.06	15.585	10.02	12.81	12.01	12.38	11.805	7	7.1	6.81	8.56	7.3675
Stard9	ENSMUSG00000033705.17	repressed	1.15121	3.3e-9	0.94	0.93	1.14	0.98	0.9975	0.51	0.53	0.52	0.54	0.525	0.98	1.08	0.92	1.05	1.0075	0.19	0.26	0.2	0.26	0.2275
Gcnt2	ENSMUSG00000021360.16	repressed	1.15365	3.7e-05	2.61	2.32	2.92	2.44	2.5725	0.46	0.43	0.29	0.54	0.43	0.3	0.64	0.39	0.36	0.4225	0.18	0.17	0.2	0.2	0.1875
Usp18	ENSMUSG00000030107.10	repressed	1.15452	0.0026	0.49	0.46	0.42	0.39	0.44	0.34	0.85	0.39	0.75	0.5825	1.58	1.29	1.67	1.44	1.495	0.24	0.11	0.34	0.27	0.24
Asic4	ENSMUSG00000033007.15	repressed	1.15525	0.0001	0.93	0.5	0.89	0.7	0.755	0.39	0.77	0.51	0.55	0.555	0.69	0.64	0.72	0.72	0.6925	0.25	0.19	0.22	0.25	0.2275
Galnt10	ENSMUSG00000020520.14	repressed	1.1554	0.00022	0.16	0.17	0.19	0.13	0.1625	0.35	0.53	0.52	0.71	0.5275	0.68	0.78	0.66	0.59	0.6775	0.34	0.21	0.17	0.16	0.22
Tmem132a	ENSMUSG00000024736.15	repressed	1.15677	2e-05	0.05	0.04	0.05	0.03	0.0425	0.46	0.91	0.72	0.6	0.6725	0.53	0.49	0.49	0.58	0.5225	0.3	0.3	0.29	0.24	0.2825
Crim1	ENSMUSG00000024074.8	repressed	1.15943	2.7e-12	10.19	8.78	10.31	8.59	9.4675	2.73	3.72	2.59	3.84	3.22	4.34	4.66	3.89	4.12	4.2525	1.27	1.31	1.35	1.5	1.3575
Rtn4rl1	ENSMUSG00000045287.6	repressed	1.16162	0.035	0.08	0.02	0.01	0.03	0.035	0.08	0.11	0.05	0.17	0.1025	2.25	2.48	1.98	2.47	2.295	0.02	0.04	0.05	0.07	0.045
Prkce	ENSMUSG00000045038.14	repressed	1.16699	5.2e-10	0.65	0.57	0.62	0.55	0.5975	1.65	2.18	1.7	1.78	1.8275	1.2	1.44	1.04	1.32	1.25	0.74	0.91	0.73	0.93	0.8275
Cited1	ENSMUSG00000051159.16	repressed	1.16864	6.3e-7	6.53	5.57	8.58	6.36	6.76	6.39	7.3	5.49	7.06	6.56	10.68	12.4	8.31	13.24	11.1575	2.87	2.05	2.97	3.32	2.8025
Pira2	ENSMUSG00000089942.9	repressed	1.17329	0.032	0.7	0.46	0.65	0.61	0.605	0.11	0.14	0.06	0.24	0.1375	0.08	0.15	0.07	0.04	0.085	0.06	0.1	0.05	0.01	0.055
Gm42717	ENSMUSG00000106197.1	repressed	1.17356	0.035	0.1	0.06	0.08	0.07	0.0775	0.06	0.13	0.09	0.18	0.115	0.04	0.09	0.07	0.11	0.0775	0.04	0.09	0.03	0.02	0.045
Meis1	ENSMUSG00000020160.18	repressed	1.17484	9.8e-15	14.5	14.06	15.98	13.4	14.485	19.03	23.82	19.56	22.44	21.2125	18.25	22.25	20.04	21.79	20.5825	8.12	8.6	9.54	9.64	8.975
Padi2	ENSMUSG00000028927.6	repressed	1.17617	7.4e-10	1.71	1.38	1.36	1.31	1.44	1.39	1.73	1.3	1.58	1.5	8.7	9.07	7.72	8.85	8.585	0.53	0.64	0.61	0.75	0.6325
Zfp36l1	ENSMUSG00000021127.7	repressed	1.17655	0.0057	0.57	0.5	0.75	0.56	0.595	0.3	0.41	0.25	0.5	0.365	0.5	0.56	0.48	1.08	0.655	0.12	0.12	0.18	0.2	0.155
Wdr35	ENSMUSG00000066643.12	repressed	1.17676	7.6e-9	0.46	0.38	0.53	0.43	0.45	1.22	1.47	1.21	1.39	1.3225	0.96	1.16	1.17	1.13	1.105	0.62	0.55	0.48	0.56	0.5525
Abcb4	ENSMUSG00000042476.12	repressed	1.1812	0.0024	0.83	0.5	0.87	0.55	0.6875	0.11	0.13	0.09	0.18	0.1275	3.84	4.66	3.69	3.64	3.9575	0.05	0.06	0.08	0.02	0.0525
AC113485.1	ENSMUSG00000118064.1	repressed	1.18193	0.036	0.1	0.16	0.14	0.2	0.15	0.2	0.18	0.11	0.07	0.14	0.12	0.15	0.08	0.09	0.11	0.04	0.05	0.11	0.05	0.0625
Gm37145	ENSMUSG00000102278.1	repressed	1.18404	3.2e-05	0.35	0.25	0.33	0.22	0.2875	0.47	0.72	0.91	0.8	0.725	0.7	0.96	0.76	0.87	0.8225	0.28	0.27	0.33	0.34	0.305
AC136710.2	ENSMUSG00000118128.1	repressed	1.18603	0.022	0.12	0.15	0.13	0.12	0.13	0.19	0.15	0.14	0.15	0.1575	0.1	0.29	0.25	0.16	0.2	0.12	0.05	0.03	0.06	0.065
Tpm2	ENSMUSG00000028464.16	repressed	1.18681	0.007	0	0.06	0	0	0.015	0.92	0.93	0.84	0.79	0.87	0.92	1.29	0.81	1.06	1.02	0.23	0.29	0.33	0.69	0.385
Atxn1	ENSMUSG00000046876.16	repressed	1.18863	1.9e-8	2.32	2.07	2.56	1.9	2.2125	0.47	0.54	0.39	0.56	0.49	0.99	1.01	0.92	0.99	0.9775	0.21	0.24	0.16	0.18	0.1975
Spef2	ENSMUSG00000072663.12	repressed	1.18899	4.7e-8	1.18	0.85	1.65	1.28	1.24	1.95	2.28	1.55	1.75	1.8825	1.9	2.43	1.69	2.38	2.1	0.93	0.6	0.65	0.66	0.71
Tpm4	ENSMUSG00000031799.10	repressed	1.19792	4.3e-16	41.09	36.67	41.39	37.26	39.1025	43.44	54.29	43.74	53.17	48.66	35.17	50.14	38.95	39.63	40.9725	19.8	19.62	18.98	21.9	20.075
Eya1	ENSMUSG00000025932.14	repressed	1.20046	8.6e-15	10.65	9.4	10.87	8.93	9.9625	13.16	17.25	13.37	16.03	14.9525	13.87	18.32	14.2	16.12	15.6275	6.06	5.91	6.33	5.62	5.98
Carmil1	ENSMUSG00000021338.17	repressed	1.20424	1.7e-05	1.28	1.35	1.35	1.11	1.2725	0.28	0.49	0.26	0.5	0.3825	0.88	0.94	1.18	0.87	0.9675	0.16	0.14	0.14	0.16	0.15
Gm10752	ENSMUSG00000112301.1	repressed	1.20864	0.021	0.54	0.22	0.33	0.24	0.3325	0.71	0.64	0.8	0.5	0.6625	0.37	0.31	0.37	0.51	0.39	0.15	0.36	0.18	0.46	0.2875
Gm45342	ENSMUSG00000109679.1	repressed	1.2088	0.018	0.3	0.16	0.18	0.41	0.2625	0.44	0.19	0.33	0.5	0.365	0.16	0.31	0.17	0.25	0.2225	0.13	0.17	0.17	0.14	0.1525
Rbfox2	ENSMUSG00000033565.18	repressed	1.21045	1.0e-9	0.24	0.18	0.09	0.08	0.1475	3.74	4.66	2.93	4.35	3.92	3.64	4.14	4.37	4.77	4.23	1.82	1.87	1.49	1.52	1.675
Egfl7	ENSMUSG00000026921.18	repressed	1.21135	1.2e-05	8.98	7.63	9.53	8.18	8.58	10.85	18.09	13.16	15.55	14.4125	9.05	10.53	5.71	8.43	8.43	4.24	5.87	4.88	8.33	5.83
C77080	ENSMUSG00000050390.12	repressed	1.21142	5.8e-9	2.77	2.23	2.51	2.04	2.3875	1.44	2.41	1.52	2.13	1.875	3.91	4.14	3.73	4.48	4.065	0.67	0.73	0.64	1.03	0.7675
Prkcq	ENSMUSG00000026778.13	repressed	1.21149	4.8e-7	2.72	2.67	2.59	2.28	2.565	0.61	0.87	0.68	1.19	0.8375	0.81	1.03	0.88	0.95	0.9175	0.31	0.36	0.36	0.32	0.3375
Atp11a	ENSMUSG00000031441.15	repressed	1.21393	1.5e-14	16.36	13.81	16.21	13.26	14.91	3.04	3.79	2.78	3.85	3.365	2.66	3.76	3.12	3.26	3.2	1.32	1.32	1.32	1.52	1.37
Fyb	ENSMUSG00000022148.16	repressed	1.21972	3.1e-10	1.88	1.64	1.92	1.33	1.6925	1.66	2.16	1.77	2.07	1.915	35.68	46.39	37.09	44	40.79	0.89	0.76	0.74	0.69	0.77
Adgrl4	ENSMUSG00000039167.12	repressed	1.22477	3.3e-17	76.92	67.63	79.51	67.71	72.9425	68.18	87.19	69.17	86.12	77.665	99.11	134.42	107.92	110.22	112.917	30.8	31.48	30.94	32.58	31.45
Slc4a4	ENSMUSG00000060961.15	repressed	1.22493	0.0002	0.38	0.4	0.52	0.37	0.4175	0.24	0.28	0.16	0.31	0.2475	0.26	0.32	0.17	0.28	0.2575	0.06	0.12	0.08	0.13	0.0975
Ext1	ENSMUSG00000061731.9	repressed	1.22962	4.0e-11	0.41	0.46	0.49	0.42	0.445	2.47	3.09	2.6	2.86	2.755	2.24	2.93	2.41	2.65	2.5575	0.92	1.23	1.14	1.17	1.115
Rai14	ENSMUSG00000022246.14	repressed	1.23468	9.7e-12	7.9	6.86	8.5	6.98	7.56	1.56	1.88	1.5	2.06	1.75	1.08	1.29	1.04	1.22	1.1575	0.7	0.71	0.74	0.65	0.7
Gm16244	ENSMUSG00000090235.1	repressed	1.23505	3.6e-05	0.62	0.53	0.71	0.53	0.5975	0.51	0.59	0.57	0.58	0.5625	0.24	0.44	0.45	0.31	0.36	0.2	0.25	0.22	0.25	0.23
1110006O24Rik	ENSMUSG00000107121.1	repressed	1.25072	0.015	0.5	0.58	0.68	0.29	0.5125	0.87	1.1	0.42	0.78	0.7925	0.41	0.47	0.2	0.8	0.47	0.41	0.33	0.25	0.24	0.3075
Sox12	ENSMUSG00000051817.8	repressed	1.25674	0.0044	0.28	0.34	0.45	0.41	0.37	0.09	0.14	0.05	0.14	0.105	0.04	0.09	0.05	0.04	0.055	0.03	0.04	0.03	0.06	0.04
Spta1	ENSMUSG00000026532.7	repressed	1.25715	1.9e-8	0.89	0.83	1.17	0.88	0.9425	0.51	0.47	0.41	0.46	0.4625	2.87	3.03	2.91	2.9	2.9275	0.19	0.2	0.18	0.17	0.185
Vcan	ENSMUSG00000021614.16	repressed	1.25735	2.7e-12	26.43	22.96	28.33	22.61	25.0825	7.03	7.61	5.84	8.49	7.2425	6.96	9.7	8.77	8.29	8.43	2.49	2.9	2.67	3.04	2.775
Gpr171	ENSMUSG00000050075.8	repressed	1.25882	1.6e-9	0.84	0.5	0.68	0.82	0.71	11.03	13.31	10.81	11.95	11.775	7.98	12.13	8.17	10.07	9.5875	4.39	5.43	4.27	4.57	4.665
Mfsd2a	ENSMUSG00000028655.11	repressed	1.26373	0.0002	2.52	1.94	2.52	2.23	2.3025	0.29	0.43	0.44	0.56	0.43	0.23	0.26	0.17	0.38	0.26	0.18	0.2	0.14	0.13	0.1625
Add2	ENSMUSG00000030000.10	repressed	1.26415	1.7e-05	10.38	10.39	10.68	10.05	10.375	1.05	1.53	1.06	1.69	1.3325	1.11	1.22	1.01	1.05	1.0975	0.47	0.72	0.3	0.67	0.54
Rnf180	ENSMUSG00000021720.11	repressed	1.26938	1.5e-12	9.44	7.58	10.6	8.75	9.0925	3.98	4.97	3.06	4.57	4.145	4.54	5.95	5.02	5.31	5.205	1.55	1.74	1.65	1.86	1.7
Cpeb3	ENSMUSG00000039652.16	repressed	1.27219	0.0017	0.03	0.07	0.05	0.03	0.045	0.18	0.15	0.11	0.2	0.16	0.12	0.14	0.2	0.17	0.1575	0.09	0.03	0.05	0.11	0.07
H3f3c	ENSMUSG00000082029.1	repressed	1.27302	0.041	0.77	0.43	0.35	0.92	0.6175	1.76	1.57	0.89	1.63	1.4625	0.63	1.26	1.29	0.52	0.925	0.15	0.79	0.88	0.48	0.575
Gsap	ENSMUSG00000039934.12	repressed	1.27485	6.1e-06	1.23	1.27	1.28	1.16	1.235	0.46	0.68	0.53	0.62	0.5725	0.32	0.5	0.29	0.23	0.335	0.19	0.27	0.22	0.2	0.22
F2r	ENSMUSG00000048376.6	repressed	1.27531	7.3e-10	6.91	5.71	7.31	5.9	6.4575	2.22	3.11	2.02	3.09	2.61	3.65	4.18	3.05	3.35	3.5575	0.95	1.11	0.83	1.18	1.0175
Gpr161	ENSMUSG00000040836.15	repressed	1.28363	0.00011	1.09	0.7	0.87	0.58	0.81	0.16	0.28	0.18	0.44	0.265	0.16	0.22	0.21	0.14	0.1825	0.1	0.08	0.15	0.05	0.095
Tmprss2	ENSMUSG00000000385.8	repressed	1.289	7.6e-10	0.11	0.18	0.26	0.14	0.1725	9.11	11.9	9.7	9.73	10.11	5.02	7.42	6.04	5.79	6.0675	4.21	3.31	3.97	4.26	3.9375
Pcdhb22	ENSMUSG00000073591.4	repressed	1.29466	2.3e-05	0.05	0.05	0.03	0.03	0.04	0.29	0.32	0.17	0.23	0.2525	0.15	0.28	0.18	0.24	0.2125	0.1	0.15	0.07	0.13	0.1125
Dnah1	ENSMUSG00000019027.8	repressed	1.29649	0.017	0.01	0.01	0.01	0	0.0075	0.02	0.03	0.04	0.02	0.0275	0.01	0.02	0.02	0.04	0.0225	0.01	0.01	0.01	0.02	0.0125
Myo18b	ENSMUSG00000072720.9	repressed	1.30112	3.6e-7	0	0.01	0.01	0.02	0.01	0.72	1.21	0.76	0.88	0.8925	0.88	0.97	0.89	1.04	0.945	0.3	0.36	0.28	0.43	0.3425
Ap5s1	ENSMUSG00000068264.11	repressed	1.30761	7.6e-7	3.02	1.9	3.01	1.98	2.4775	2.94	4.49	2.36	3.97	3.44	2.88	3.93	2.83	3.06	3.175	1.03	1.07	1.28	1.88	1.315
Gimap4	ENSMUSG00000054435.16	repressed	1.30824	5.3e-10	4.41	3.45	4.6	4.04	4.125	4.35	4.22	3.65	4.41	4.1575	7.36	10.48	7.39	7.6	8.2075	1.5	1.44	1.74	1.76	1.61
F2rl2	ENSMUSG00000021675.4	repressed	1.31431	4.5e-06	0.73	0.6	0.85	0.66	0.71	0.46	0.51	0.47	0.54	0.495	0.4	0.45	0.48	0.46	0.4475	0.19	0.21	0.18	0.16	0.185
2610001A08Rik	ENSMUSG00000103828.1	repressed	1.31808	0.0035	0.84	0.83	0.7	1.07	0.86	0.96	0.85	0.89	0.81	0.8775	0.29	0.8	0.77	1.04	0.725	0.29	0.43	0.31	0.32	0.3375
Ulk4	ENSMUSG00000040936.15	repressed	1.3198	0.0084	0.05	0.03	0.03	0.03	0.035	0.05	0.13	0.09	0.08	0.0875	0.06	0.1	0.04	0.08	0.07	0.03	0.03	0.03	0.03	0.03
Ano1	ENSMUSG00000031075.18	repressed	1.32421	2.8e-10	3.71	3.2	4.46	3.59	3.74	1.01	1.32	0.87	1.13	1.0825	1.43	1.81	1.59	1.75	1.645	0.38	0.46	0.39	0.4	0.4075
Rnf150	ENSMUSG00000047747.10	repressed	1.32587	2.3e-06	1	0.82	1.06	0.8	0.92	0.19	0.19	0.12	0.21	0.1775	0.12	0.12	0.11	0.13	0.12	0.05	0.07	0.05	0.1	0.0675
Sphk1	ENSMUSG00000061878.15	repressed	1.32978	0.00019	4.84	3.56	4.54	3.63	4.1425	0.49	0.92	0.57	0.7	0.67	33.36	40.35	29.43	36.79	34.9825	0.31	0.23	0.28	0.12	0.235
Sv2a	ENSMUSG00000038486.9	repressed	1.33036	4.7e-06	0.14	0.21	0.22	0.15	0.18	0.87	0.91	0.78	1.05	0.9025	0.66	0.83	0.63	0.78	0.725	0.3	0.31	0.22	0.56	0.3475
Draxin	ENSMUSG00000029005.4	repressed	1.33249	0.013	0.37	0.21	0.33	0.26	0.2925	0.05	0.12	0.06	0.09	0.08	0.19	0.23	0.16	0.18	0.19	0.04	0.05	0.01	0.01	0.0275
Slc18a1	ENSMUSG00000036330.12	repressed	1.3341	2.2e-15	19.12	16.43	19.49	16.92	17.99	16.76	22.4	16.14	19.26	18.64	13.6	16.95	13.77	14.66	14.745	7.22	6.37	6.24	8.25	7.02
Mroh2a	ENSMUSG00000079429.9	repressed	1.33506	4.8e-05	0.58	0.5	0.46	0.45	0.4975	0.18	0.23	0.19	0.16	0.19	0.08	0.13	0.08	0.16	0.1125	0.09	0.05	0.08	0.06	0.07
4932435O22Rik	ENSMUSG00000062391.3	repressed	1.33568	1.7e-05	0.28	0.26	0.39	0.36	0.3225	0.44	0.57	0.36	0.61	0.495	1.13	1.68	1.5	1.63	1.485	0.18	0.26	0.16	0.12	0.18
Calml4	ENSMUSG00000032246.14	repressed	1.33589	0.012	0.08	0	0	0.13	0.0525	0.92	1.19	0.65	2.06	1.205	1.5	1.97	1.22	2.59	1.82	0.39	0.33	0.75	0.6	0.5175
Fgfr1	ENSMUSG00000031565.18	repressed	1.33605	0.018	0.15	0.08	0.14	0.09	0.115	0.03	0.07	0.06	0.05	0.0525	0.03	0.03	0.04	0.03	0.0325	0.01	0.02	0.04	0.02	0.0225
AI429214	ENSMUSG00000074384.4	repressed	1.33783	0.034	0.01	0.01	0.06	0.02	0.025	0.21	0.14	0.14	0.24	0.1825	0.03	0.12	0.15	0.11	0.1025	0.08	0.06	0.11	0.02	0.0675
Csmd1	ENSMUSG00000060924.15	repressed	1.33827	0.0042	0.12	0.11	0.15	0.12	0.125	0.01	0.05	0.02	0.05	0.0325	0.02	0.02	0.02	0.03	0.0225	0.01	0.02	0.01	0.01	0.0125
Reps2	ENSMUSG00000040855.15	repressed	1.34023	0.023	0.01	0.01	0.02	0.01	0.0125	0.02	0.04	0.02	0.06	0.035	0.53	0.73	0.58	0.6	0.61	0	0.02	0.01	0.01	0.01
Gem	ENSMUSG00000028214.13	repressed	1.34152	8.8e-05	0.75	0.52	0.84	0.59	0.675	0.54	0.68	0.77	0.65	0.66	0.88	0.88	0.62	0.52	0.725	0.27	0.27	0.17	0.28	0.2475
Gas7	ENSMUSG00000033066.15	repressed	1.3419	4.2e-12	3.11	2.36	3.06	2.44	2.7425	2.3	3.96	2.73	3.05	3.01	1.94	2.04	1.99	1.89	1.965	0.84	1.13	1.09	1.08	1.035
Sh3d19	ENSMUSG00000028082.14	repressed	1.34304	0.0047	0.37	0.35	0.32	0.3	0.335	0.04	0.06	0.06	0.09	0.0625	2.19	3.21	2.04	2.54	2.495	0.02	0.03	0.07	0	0.03
Frmpd1	ENSMUSG00000035615.12	repressed	1.34593	0.00034	0.39	0.29	0.46	0.27	0.3525	0.08	0.14	0.06	0.11	0.0975	2.08	2.53	1.96	2.51	2.27	0.03	0.03	0.05	0.03	0.035
Fat4	ENSMUSG00000046743.6	repressed	1.34966	0.0031	0.28	0.21	0.31	0.22	0.255	0.05	0.04	0.02	0.05	0.04	0.01	0.03	0.02	0.02	0.02	0.01	0.02	0.03	0.01	0.0175
Spocd1	ENSMUSG00000028784.14	repressed	1.35039	2.1e-06	0.1	0.07	0.09	0.07	0.0825	0.83	0.96	0.64	0.87	0.825	0.36	0.54	0.45	0.49	0.46	0.28	0.3	0.4	0.23	0.3025
Gnb4	ENSMUSG00000027669.14	repressed	1.35158	5.0e-11	0.78	0.53	0.74	0.69	0.685	3.63	5.64	3.67	4.52	4.365	12.48	19.53	13.67	15.62	15.325	1.33	1.61	1.69	1.99	1.655
Cma1	ENSMUSG00000022225.7	repressed	1.35751	0.00089	7.91	5.56	6.38	4.48	6.0825	0.53	0.62	0.49	0.73	0.5925	19.9	30.04	19.94	18.76	22.16	0.15	0.14	0.36	0.24	0.2225
Capn5	ENSMUSG00000035547.14	repressed	1.35843	4.7e-7	1.94	1.79	2.22	1.79	1.935	0.37	0.71	0.38	0.45	0.4775	0.31	0.34	0.3	0.38	0.3325	0.18	0.14	0.17	0.29	0.195
Gm12522	ENSMUSG00000074281.3	repressed	1.35986	0.034	0.28	0.22	0.25	0.18	0.2325	0.22	0.09	0.08	0.23	0.155	0.09	0.15	0.14	0.12	0.125	0.06	0.04	0.12	0	0.055
Fads3	ENSMUSG00000024664.5	repressed	1.36036	4.4e-06	0.72	0.88	1.23	0.79	0.905	0.34	0.48	0.2	0.3	0.33	0.38	0.34	0.23	0.32	0.3175	0.09	0.11	0.1	0.32	0.155
2310015A10Rik	ENSMUSG00000097729.2	repressed	1.36265	0.038	0.38	0.35	0.31	0.41	0.3625	0.25	0.15	0.05	0.21	0.165	0.23	0.45	0.38	0.53	0.3975	0.05	0.07	0.09	0.02	0.0575
Btg2	ENSMUSG00000020423.6	repressed	1.36572	0.041	0.24	0.16	0.18	0.09	0.1675	0.08	0.12	0.1	0.06	0.09	0.21	0.05	0.16	0.14	0.14	0.04	0.02	0.03	0.04	0.0325
Parp14	ENSMUSG00000034422.14	repressed	1.37357	1.8e-9	1.24	1.09	1.21	0.88	1.105	1.15	1.44	1.11	1.29	1.2475	1.09	1.28	1.03	1.34	1.185	0.49	0.52	0.44	0.36	0.4525
Pcdhb17	ENSMUSG00000046387.5	repressed	1.38473	0.018	0	0	0	0	0	0.07	0.06	0.08	0.12	0.0825	0.05	0.06	0.06	0.02	0.0475	0.03	0.03	0.04	0.01	0.0275
Flrt2	ENSMUSG00000047414.6	repressed	1.38812	8.7e-9	2.92	2.79	3.44	2.32	2.8675	0.97	1.41	0.83	1.06	1.0675	0.85	0.72	0.89	0.87	0.8325	0.28	0.38	0.43	0.43	0.38
Zfp503	ENSMUSG00000039081.10	repressed	1.38945	1.3e-9	2.61	2.51	2.49	2.21	2.455	1.75	2.78	2.09	2.9	2.38	2.27	2.42	1.92	2.55	2.29	0.82	0.83	0.69	1.1	0.86
Gm47754	ENSMUSG00000114784.1	repressed	1.39021	0.017	0.24	0	0.27	0.38	0.2225	2.74	3.32	2.56	2.37	2.7475	1.2	1.57	2.82	2.35	1.985	1.27	0.39	0.43	2.03	1.03
Smad1	ENSMUSG00000031681.16	repressed	1.39961	0.00053	1.82	1.38	1.85	1.35	1.6	0.34	0.53	0.53	0.5	0.475	0.33	0.17	0.33	0.3	0.2825	0.09	0.3	0.17	0.13	0.1725
Ahnak	ENSMUSG00000069833.13	repressed	1.40214	2.6e-9	0.58	0.57	0.87	0.79	0.7025	0.43	0.48	0.45	0.45	0.4525	0.63	0.51	0.48	0.45	0.5175	0.12	0.18	0.16	0.19	0.1625
Gm5857	ENSMUSG00000106416.1	repressed	1.40612	0.018	0.86	0.79	1.04	1.44	1.0325	1.07	0.47	1.24	0.95	0.9325	1.65	1.83	1.73	2.23	1.86	0.52	0.31	0.43	0.1	0.34
Rmdn2	ENSMUSG00000036368.8	repressed	1.4062	0.001	0.78	0.91	0.73	0.83	0.8125	0.27	0.31	0.26	0.28	0.28	0.22	0.28	0.17	0.12	0.1975	0.07	0.12	0.09	0.07	0.0875
St3gal6	ENSMUSG00000022747.17	repressed	1.40768	0.0057	0.17	0.12	0.2	0.08	0.1425	0.16	0.3	0.49	0.21	0.29	0.35	0.46	0.48	0.47	0.44	0.11	0.12	0.21	0.08	0.13
Stab2	ENSMUSG00000035459.18	repressed	1.40854	0.012	0.01	0.01	0.01	0	0.0075	0.03	0.03	0.03	0.02	0.0275	0.18	0.17	0.13	0.19	0.1675	0.01	0.01	0.01	0.02	0.0125
P2rx7	ENSMUSG00000029468.17	repressed	1.40928	1.8e-10	2.39	2	1.86	1.6	1.9625	1.5	2.04	1.53	1.5	1.6425	11.24	15.15	12.39	13.62	13.1	0.64	0.4	0.62	0.64	0.575
Gm42991	ENSMUSG00000106386.1	repressed	1.41014	0.025	0.14	0.09	0.07	0.07	0.0925	0.07	0.07	0.06	0.06	0.065	0.18	0.2	0.32	0.14	0.21	0.01	0.02	0.05	0.02	0.025
Cbr3	ENSMUSG00000022947.8	repressed	1.41751	1.3e-05	0.09	0.1	0.32	0.14	0.1625	1.87	2.34	2.12	2.48	2.2025	1.5	1.57	1.14	1.31	1.38	0.73	0.83	0.6	0.98	0.785
Plekhh2	ENSMUSG00000040852.6	repressed	1.41945	1.8e-06	2.69	2.37	2.64	2.25	2.4875	0.7	0.87	0.64	0.99	0.8	0.6	0.47	0.58	0.5	0.5375	0.32	0.29	0.32	0.16	0.2725
C130012C08Rik	ENSMUSG00000103160.1	repressed	1.4249	0.0023	0.27	0.16	0.21	0.14	0.195	0.1	0.11	0.15	0.15	0.1275	0.1	0.06	0.07	0.11	0.085	0.03	0.06	0.05	0.04	0.045
E130215H24Rik	ENSMUSG00000087406.1	repressed	1.42858	0.019	0.2	0.15	0.2	0.28	0.2075	0.32	0.52	0.53	0.24	0.4025	0.44	0.96	0.59	0.49	0.62	0.03	0.25	0.12	0.18	0.145
Rrad	ENSMUSG00000031880.7	repressed	1.42889	0.00056	0.14	0.04	0.27	0.13	0.145	0.75	0.96	0.72	0.76	0.7975	0.54	0.63	0.4	0.74	0.5775	0.36	0.17	0.31	0.29	0.2825
Scara3	ENSMUSG00000034463.4	repressed	1.43903	2.5e-16	6.38	6.43	6.88	6.17	6.465	12.77	16.12	12.26	15.13	14.07	7.44	9.58	7.77	8.55	8.335	4.92	4.75	4.81	5.19	4.9175
Gm38832	ENSMUSG00000108371.1	repressed	1.4453	0.016	2.05	1.69	4	3.43	2.7925	2.95	3.4	0.8	1.77	2.23	1.46	1.95	1.49	2.19	1.7725	0.95	0.24	0.8	1.17	0.79
Map7	ENSMUSG00000019996.17	repressed	1.44724	8.0e-8	2.91	2.53	2.75	2.74	2.7325	0.6	0.51	0.55	0.55	0.5525	0.37	0.39	0.26	0.44	0.365	0.16	0.24	0.18	0.31	0.2225
Rem2	ENSMUSG00000022176.11	repressed	1.45155	9.2e-05	0.93	0.62	0.94	0.85	0.835	0.43	0.55	0.33	0.66	0.4925	0.52	0.39	0.44	0.37	0.43	0.13	0.19	0.2	0.14	0.165
Slc8a1	ENSMUSG00000054640.15	repressed	1.45783	8.2e-17	10.93	9.56	11.8	8.83	10.28	18.43	22.27	17.7	21.26	19.915	13.4	16.66	14.12	14.53	14.6775	7.03	6.77	7.01	7.04	6.9625
Sowahc	ENSMUSG00000098188.1	repressed	1.4608	0.036	0.09	0.05	0.05	0.03	0.055	0.04	0.04	0.05	0.09	0.055	0.06	0.07	0.02	0.04	0.0475	0.02	0	0.01	0.04	0.0175
Gm11839	ENSMUSG00000083246.1	repressed	1.46402	0.013	0.21	0.07	0.16	0.16	0.15	0.25	0.21	0.23	0.19	0.22	0.13	0.24	0.09	0.1	0.14	0.05	0.11	0.13	0.01	0.075
Postn	ENSMUSG00000027750.16	repressed	1.46677	2.4e-17	0.01	0.02	0.02	0.04	0.0225	148.75	185.47	147.25	173.54	163.752	143.73	182.95	152.51	163.64	160.707	57.72	54.35	55.61	57.07	56.1875
Procr	ENSMUSG00000027611.12	repressed	1.46998	1.6e-05	2.39	2.35	2.92	2.34	2.5	0.7	0.66	0.52	0.91	0.6975	0.91	0.78	0.65	0.63	0.7425	0.2	0.21	0.21	0.36	0.245
Tpsg1	ENSMUSG00000033200.16	repressed	1.49684	0.028	2.65	2.05	2.15	1.8	2.1625	0.2	0.41	0.19	0.15	0.2375	25.4	25.46	21.26	27.06	24.795	0.25	0.02	0.05	0	0.08
Arvcf	ENSMUSG00000000325.16	repressed	1.5033	4.4e-7	0.5	0.51	0.63	0.54	0.545	0.5	0.6	0.48	0.7	0.57	2.24	2.5	2.08	2.61	2.3575	0.17	0.17	0.12	0.32	0.195
Khdrbs3	ENSMUSG00000022332.8	repressed	1.50957	0.00025	0.36	0.33	0.37	0.32	0.345	0.4	0.45	0.35	0.53	0.4325	0.46	0.34	0.33	0.6	0.4325	0.18	0.2	0.1	0.12	0.15
Ptms	ENSMUSG00000030122.12	repressed	1.51491	0.015	0.58	0.73	0.86	0.66	0.7075	0.19	0.58	0.27	0.51	0.3875	0.81	0.76	0.49	1.3	0.84	0.1	0.04	0.07	0.31	0.13
Shox2	ENSMUSG00000027833.16	repressed	1.53148	5.4e-7	4.19	3.82	4.49	3.53	4.0075	0.46	0.5	0.63	0.71	0.575	0.91	1.23	0.82	1.04	1	0.28	0.2	0.14	0.28	0.225
Dntt	ENSMUSG00000025014.13	repressed	1.53191	4.4e-11	3.68	3.26	4.12	2.92	3.495	3.54	4.82	3.99	4.81	4.29	8	9.82	8.24	8.02	8.52	1.52	1.56	1.14	1.32	1.385
P4htm	ENSMUSG00000006675.10	repressed	1.53262	0.038	0.19	0.12	0.14	0.18	0.1575	0.25	0.07	0.03	0.11	0.115	0.79	0.61	0.74	0.75	0.7225	0.03	0.06	0.01	0.05	0.0375
Abca1	ENSMUSG00000015243.4	repressed	1.53628	4.2e-8	0.2	0.27	0.3	0.29	0.265	0.96	1.27	1.24	1.45	1.23	0.71	1.18	0.97	1.12	0.995	0.4	0.49	0.33	0.37	0.3975
Gm42909	ENSMUSG00000104632.1	repressed	1.54434	0.014	0	0	0	0.01	0.0025	0.09	0.09	0.08	0.06	0.08	0.12	0.11	0.1	0.2	0.1325	0.01	0.03	0.04	0.03	0.0275
Lgals3bp	ENSMUSG00000033880.11	repressed	1.56343	0.0018	0.08	0.03	0.11	0.05	0.0675	0.17	0.59	0.25	0.43	0.36	0.23	0.24	0.2	0.19	0.215	0.14	0.15	0.04	0.1	0.1075
Pkd1l3	ENSMUSG00000048827.12	repressed	1.56391	0.00023	0.01	0.05	0.07	0.05	0.045	0.15	0.13	0.12	0.12	0.13	0.27	0.38	0.33	0.29	0.3175	0.03	0.05	0.05	0.04	0.0425
Chst2	ENSMUSG00000033350.7	repressed	1.56801	0.015	0.02	0.01	0.01	0.01	0.0125	0.03	0.04	0.02	0.03	0.03	0.05	0.05	0.02	0.02	0.035	0.01	0.01	0.01	0	0.0075
Chn2	ENSMUSG00000004633.17	repressed	1.57366	8.0e-14	20.88	19.37	21.16	18.59	20	5.3	6.75	4.71	6.79	5.8875	3.19	3.39	2.9	3.56	3.26	1.8	1.91	1.99	1.87	1.8925
Fgd1	ENSMUSG00000025265.14	repressed	1.58208	4.8e-05	1.16	1.01	1.21	1.08	1.115	0.22	0.26	0.11	0.19	0.195	0.15	0.12	0.11	0.15	0.1325	0.06	0.07	0.04	0.08	0.0625
Kif5c	ENSMUSG00000026764.15	repressed	1.60554	0.0038	0.08	0.03	0.05	0.05	0.0525	0.07	0.04	0.04	0.06	0.0525	0.04	0.05	0.06	0.05	0.05	0.02	0.03	0.01	0.01	0.0175
Adcy6	ENSMUSG00000022994.9	repressed	1.61191	2.8e-10	1.55	1.29	1.73	1.06	1.4075	0.84	0.94	0.89	1.09	0.94	4.38	4.6	3.73	4.22	4.2325	0.26	0.27	0.24	0.41	0.295
Gm12743	ENSMUSG00000084968.1	repressed	1.61736	0.0069	0.04	0.04	0.07	0.04	0.0475	0.08	0.04	0.05	0.08	0.0625	0.04	0.08	0.04	0.07	0.0575	0.02	0.03	0.02	0.01	0.02
Rtl5	ENSMUSG00000049191.12	repressed	1.62386	2.2e-15	8.21	7.87	8.6	8.2	8.22	4.54	5.71	4.67	5.27	5.0475	3.22	4.07	3.42	4.13	3.71	1.45	1.62	1.5	1.71	1.57
5033430I15Rik	ENSMUSG00000038152.4	repressed	1.6264	0.048	0.8	0.73	1.03	0.47	0.7575	0.16	0.3	0.3	0.25	0.2525	0.37	0.15	0.15	0.47	0.285	0.11	0.08	0	0.1	0.0725
Gm42782	ENSMUSG00000105976.1	repressed	1.6303	0.037	0.32	0	0.57	0.27	0.29	1.13	0.43	0.72	1.03	0.8275	0.39	0.18	0.77	0.28	0.405	0.26	0.14	0.46	0.17	0.2575
Capn2	ENSMUSG00000026509.15	repressed	1.63727	5.3e-10	8.76	7.17	9.17	8.07	8.2925	0.91	1.25	1.12	1.25	1.1325	0.62	0.58	0.73	0.65	0.645	0.34	0.26	0.34	0.46	0.35
Tgtp2	ENSMUSG00000078921.3	repressed	1.69032	0.039	0	0.01	0	0.01	0.005	0.04	0.05	0.07	0.09	0.0625	0.08	0.15	0.08	0.2	0.1275	0.04	0.01	0.01	0	0.015
Gm43820	ENSMUSG00000106062.1	repressed	1.69494	0.0004	0.54	0.54	0.54	0.44	0.515	0.21	0.2	0.31	0.13	0.2125	0.16	0.21	0.25	0.27	0.2225	0.05	0.1	0.08	0.03	0.065
Nlrp3	ENSMUSG00000032691.14	repressed	1.73625	2.1e-06	0.35	0.35	0.32	0.32	0.335	0.26	0.27	0.21	0.31	0.2625	1.2	1.88	1.05	1.46	1.3975	0.08	0.07	0.1	0.04	0.0725
Ncs1	ENSMUSG00000062661.6	repressed	1.73682	0.00092	0	0.01	0	0	0.0025	0.19	0.25	0.2	0.17	0.2025	0.18	0.18	0.12	0.17	0.1625	0.07	0.04	0.09	0.02	0.055
9630002D21Rik	ENSMUSG00000114028.1	repressed	1.77449	3.3e-06	0.53	0.51	0.59	0.54	0.5425	0.31	0.36	0.3	0.3	0.3175	2.37	3.15	2.04	2.94	2.625	0.08	0.13	0.08	0.05	0.085
Cnrip1	ENSMUSG00000044629.5	repressed	1.77941	3.5e-05	1.89	1.7	1.68	1.85	1.78	0.39	0.67	0.46	0.76	0.57	0.29	0.42	0.42	0.55	0.42	0.23	0.1	0.2	0.07	0.15
Rab6b	ENSMUSG00000032549.7	repressed	1.78666	1.9e-05	0.76	0.64	1.01	0.75	0.79	0.15	0.23	0.14	0.18	0.175	0.05	0.14	0.1	0.16	0.1125	0.04	0.05	0.03	0.06	0.045
Chst1	ENSMUSG00000027221.5	repressed	1.80019	6.7e-05	0.01	0.01	0.02	0	0.01	0.17	0.2	0.23	0.25	0.2125	0.49	0.61	0.61	0.61	0.58	0.07	0.06	0.04	0.05	0.055
Rilpl1	ENSMUSG00000029392.12	repressed	1.80598	2.4e-8	0.96	0.88	1.08	0.86	0.945	1.06	1.62	0.77	1.28	1.1825	0.85	0.94	0.97	0.99	0.9375	0.26	0.35	0.25	0.41	0.3175
Mfhas1	ENSMUSG00000070056.6	repressed	1.81342	0.00059	0.08	0.06	0.1	0.09	0.0825	0.1	0.06	0.03	0.06	0.0625	0.94	1.08	0.88	0.94	0.96	0.02	0.03	0.02	0	0.0175
Gimap1os	ENSMUSG00000044867.5	repressed	1.83485	0.0025	0.27	0.14	0.31	0.12	0.21	0.32	0.2	0.25	0.21	0.245	0.19	0.28	0.13	0.17	0.1925	0.08	0.03	0.03	0.14	0.07
Gm44104	ENSMUSG00000107583.1	repressed	1.83982	0.0016	0.03	0.04	0.03	0.07	0.0425	0.17	0.16	0.21	0.15	0.1725	0.1	0.12	0.14	0.1	0.115	0.06	0.05	0.06	0	0.0425
Gypa	ENSMUSG00000051839.7	repressed	1.8646	0.045	0.38	0.33	0.36	0.28	0.3375	0.04	0.09	0.02	0.02	0.0425	0.42	0.64	0.58	0.81	0.6125	0.01	0.01	0.01	0	0.0075
Gm9889	ENSMUSG00000052769.7	repressed	1.87566	0.03	0.63	0.43	0.4	0.42	0.47	0.26	0.09	0.06	0.11	0.13	0.23	0.35	0.16	0.24	0.245	0.08	0.04	0	0	0.03
Hes2	ENSMUSG00000028940.2	repressed	1.87618	0.047	0.02	0.01	0.01	0.01	0.0125	0.08	0.02	0.01	0.12	0.0575	0.16	0.12	0.08	0.17	0.1325	0.01	0.03	0.01	0.01	0.015
Irf7	ENSMUSG00000025498.15	repressed	1.88341	0.00038	0.13	0.18	0.35	0.13	0.1975	0.27	0.64	0.36	0.51	0.445	0.47	0.27	0.28	0.19	0.3025	0.15	0.08	0.08	0.12	0.1075
Camk1d	ENSMUSG00000039145.16	repressed	1.88573	3.7e-17	2.83	2.72	3.36	2.58	2.8725	5.7	7.24	5.73	6.43	6.275	3.65	5.49	4.43	4.31	4.47	1.51	1.9	1.91	1.95	1.8175
Slc16a2	ENSMUSG00000033965.10	repressed	1.8935	1.2e-11	0.04	0.07	0.13	0.06	0.075	2.72	3.49	2.73	3.27	3.0525	2.22	2.69	2.3	2.27	2.37	0.82	0.81	0.73	0.74	0.775
Gm15922	ENSMUSG00000081665.2	repressed	1.91793	0.012	0.29	0.25	0.16	0.26	0.24	0.07	0.13	0.09	0.13	0.105	0.1	0.03	0.05	0.09	0.0675	0.03	0.06	0	0	0.0225
Gsn	ENSMUSG00000026879.14	repressed	1.96171	3.7e-11	1.79	2.06	2.02	1.76	1.9075	3.03	5.03	3.76	3.79	3.9025	5.59	4.6	4.44	5.08	4.9275	0.87	0.97	0.88	1.08	0.95
Il27ra	ENSMUSG00000005465.9	repressed	1.96505	1.7e-8	1.96	1.57	2.07	1.41	1.7525	0.86	0.92	0.53	0.86	0.7925	0.52	0.8	0.68	0.67	0.6675	0.19	0.17	0.25	0.16	0.1925
Gm47087	ENSMUSG00000111212.1	repressed	1.97421	0.0026	0.12	0.09	0.07	0.17	0.1125	0.09	0.05	0.15	0.08	0.0925	0.07	0.1	0.09	0.12	0.095	0.01	0.04	0.02	0.03	0.025
Colq	ENSMUSG00000057606.14	repressed	1.99392	8.6e-10	0.38	0.42	0.48	0.49	0.4425	0.9	1.17	1.08	1.32	1.1175	1.04	1.28	0.97	1.23	1.13	0.23	0.32	0.22	0.29	0.265
Bfsp2	ENSMUSG00000032556.11	repressed	1.99994	1.2e-05	0.06	0.01	0.03	0.12	0.055	0.98	1.29	0.77	0.8	0.96	3.3	3.52	3.4	3.02	3.31	0.29	0.28	0.23	0.07	0.2175
Tspan10	ENSMUSG00000039691.10	repressed	2.00875	0.0032	0.08	0.01	0.03	0.2	0.08	0.31	0.7	0.18	0.4	0.3975	0.91	1.04	0.86	0.71	0.88	0.12	0.05	0.13	0.04	0.085
Hmgb1-rs16	ENSMUSG00000099773.1	repressed	2.01358	0.014	0.1	0.39	0.27	0.31	0.2675	0.85	0.39	0.75	0.78	0.6925	0.24	0.14	0.53	0.72	0.4075	0.44	0.05	0.06	0.07	0.155
Fmn1	ENSMUSG00000044042.18	repressed	2.01971	0.016	0	0	0	0	0	0.04	0.06	0.03	0.04	0.0425	0.04	0.04	0.06	0.01	0.0375	0.01	0	0.01	0.01	0.0075
Glb1l2	ENSMUSG00000036395.15	repressed	2.03097	0.045	0.08	0.06	0.15	0.02	0.0775	0.02	0.04	0.04	0.03	0.0325	5.44	6.96	5.59	6.72	6.1775	0.01	0	0.03	0	0.01
Slc37a3	ENSMUSG00000029924.12	repressed	2.03456	0.02	0.14	0.21	0.16	0.15	0.165	0	0.07	0.18	0.09	0.085	0.32	0.39	0.42	0.24	0.3425	0	0.01	0.03	0	0.01
H2-Ob	ENSMUSG00000041538.16	repressed	2.03856	6.1e-8	0.06	0.01	0.1	0.16	0.0825	4.32	5.49	4.52	5.14	4.8675	2.49	4.27	2.61	2.5	2.9675	0.93	1.07	1.07	1.67	1.185
Bend7	ENSMUSG00000048186.14	repressed	2.04299	0.00032	0.81	0.71	1.12	0.77	0.8525	0.17	0.23	0.12	0.31	0.2075	0.27	0.15	0.23	0.23	0.22	0.08	0.04	0.01	0.05	0.045
Ak8	ENSMUSG00000026807.8	repressed	2.0436	0.0027	0.2	0.05	0.17	0.03	0.1125	0.2	0.2	0.36	0.33	0.2725	0.13	0.39	0.16	0.2	0.22	0.07	0.04	0.03	0.12	0.065
Gfi1b	ENSMUSG00000026815.14	repressed	2.04512	1.0e-13	3.03	2.47	2.87	2.46	2.7075	7.62	10.74	7.65	8.87	8.72	12.28	11.68	11.34	11.02	11.58	2.01	1.67	1.94	2.41	2.0075
Gna14	ENSMUSG00000024697.4	repressed	2.07692	0.0056	1.67	1.52	1.25	1.09	1.3825	0.2	0.1	0.02	0.14	0.115	1.97	2.11	2.25	1.95	2.07	0.07	0.02	0.02	0	0.0275
Adamts7	ENSMUSG00000032363.15	repressed	2.08417	0.013	0.14	0.14	0.2	0.13	0.1525	0.06	0.05	0.02	0.08	0.0525	0.18	0.1	0.23	0.2	0.1775	0.01	0	0.03	0	0.01
Gpr183	ENSMUSG00000051212.8	repressed	2.10309	6.6e-05	0.08	0.06	0.03	0.05	0.055	0.15	0.19	0.12	0.11	0.1425	3.72	4.69	2.97	3.89	3.8175	0.03	0.01	0.05	0.04	0.0325
Rtn2	ENSMUSG00000030401.16	repressed	2.14022	0.0019	0.09	0.13	0.15	0.1	0.1175	0.16	0.26	0.1	0.18	0.175	0.23	0.32	0.25	0.24	0.26	0.09	0	0.03	0.06	0.045
Gm42992	ENSMUSG00000106320.1	repressed	2.1547	0.0015	0.05	0.04	0.06	0.07	0.055	0.06	0.04	0.06	0.08	0.06	0.08	0.26	0.16	0.25	0.1875	0.01	0.03	0	0.01	0.0125
Gm5544	ENSMUSG00000074388.3	repressed	2.18105	0.015	0.65	0.44	0.4	0.59	0.52	0.07	0.3	0.17	0.15	0.1725	0.47	0.27	0.38	0.56	0.42	0.03	0.06	0	0.04	0.0325
Sox6	ENSMUSG00000051910.13	repressed	2.18739	8.5e-05	0.18	0.12	0.19	0.1	0.1475	0.03	0.05	0.04	0.1	0.055	0.2	0.25	0.29	0.34	0.27	0.02	0.01	0.01	0.02	0.015
Tnip3	ENSMUSG00000044162.12	repressed	2.18972	0.014	0.06	0.12	0.02	0.18	0.095	0.17	0.08	0.09	0.03	0.0925	0.11	0.35	0.14	0.14	0.185	0.07	0.02	0	0	0.0225
Camk2d	ENSMUSG00000053819.16	repressed	2.19688	2.1e-16	1.34	1.11	1.53	1.11	1.2725	11.77	13.9	12.9	14.23	13.2	8.2	11	9.56	10.92	9.92	2.78	2.77	2.76	2.56	2.7175
Slc35d3	ENSMUSG00000050473.5	repressed	2.24653	3.8e-05	0.31	0.16	0.33	0.15	0.2375	0.14	0.27	0.28	0.28	0.2425	0.19	0.42	0.41	0.38	0.35	0.05	0.05	0.05	0.03	0.045
Lmna	ENSMUSG00000028063.15	repressed	2.3214	0.0007	0.31	0.21	0.21	0.3	0.2575	0.15	0.23	0.06	0.17	0.1525	0.41	0.46	0.35	0.7	0.48	0.04	0.01	0.02	0.06	0.0325
Hbb-bt	ENSMUSG00000073940.3	repressed	2.33564	3.0e-11	3.44	2.5	3.09	2.59	2.905	3.27	4.48	3.36	4.54	3.9125	46.18	59.89	42.51	44.87	48.3625	0.67	0.79	0.51	0.97	0.735
Gm37552	ENSMUSG00000102941.1	repressed	2.40036	1.5e-05	0.02	0	0.01	0.01	0.01	0.27	0.22	0.28	0.17	0.235	0.57	0.58	0.56	0.61	0.58	0.07	0.03	0.03	0.04	0.0425
Srgap1	ENSMUSG00000020121.15	repressed	2.43936	0.0006	0.1	0.07	0.08	0.05	0.075	0.05	0.04	0.03	0.05	0.0425	0.12	0.1	0.13	0.14	0.1225	0	0.01	0	0.01	0.005
Gm12537	ENSMUSG00000095042.1	repressed	2.44669	0.022	0.29	0.1	0.57	0.11	0.2675	0.63	0.4	0.47	1.15	0.6625	0.3	0.22	0	0.39	0.2275	0.15	0	0	0.34	0.1225
Cpvl	ENSMUSG00000052955.5	repressed	2.45846	0.02	0.24	0.4	0.48	0.35	0.3675	0.06	0.04	0.04	0.08	0.055	0.11	0.2	0.17	0.09	0.1425	0.01	0	0.02	0	0.0075
Cacna2d1	ENSMUSG00000040118.15	repressed	2.55574	0.019	0	0.01	0.03	0.01	0.0125	0.01	0	0.02	0.01	0.01	0.05	0.07	0.06	0.06	0.06	0	0	0	0	0
Fibcd1	ENSMUSG00000026841.7	repressed	2.5581	0.00033	0.02	0.04	0.02	0.01	0.0225	0.06	0.1	0.05	0.07	0.07	0.1	0.14	0.07	0.12	0.1075	0.01	0	0.02	0.01	0.01
Patl2	ENSMUSG00000027233.4	repressed	2.57853	0.0023	0.08	0.14	0.23	0.13	0.145	0.06	0.03	0.08	0.08	0.0625	0.66	1.1	0.75	0.92	0.8575	0.01	0.02	0.01	0	0.01
Gm49366	ENSMUSG00000113475.1	repressed	2.62456	0.00013	9.66	4.53	10.43	9	8.405	2.77	2.41	1.82	4.68	2.92	2.29	2.57	3.53	1.7	2.5225	0.79	0.6	0	0.3	0.4225
Aoc1	ENSMUSG00000029811.14	repressed	2.76805	2.2e-06	0.73	0.57	0.56	0.52	0.595	0.17	0.21	0.08	0.17	0.1575	0.37	0.45	0.35	0.4	0.3925	0.02	0.03	0.01	0.02	0.02
Hgfac	ENSMUSG00000029102.9	repressed	2.81158	0.013	0.06	0.2	0.23	0.13	0.155	0.04	0.04	0.02	0.1	0.05	0.23	0.25	0.21	0.27	0.24	0	0	0.01	0.01	0.005
Hbb-bs	ENSMUSG00000052305.6	repressed	2.86533	0.0007	2.73	2.62	2.17	1.57	2.2725	0.51	0.93	0.54	0.75	0.6825	6.72	10.35	8.25	7.62	8.235	0	0	0	0.39	0.0975
Cdc42bpa	ENSMUSG00000026490.18	repressed	2.88284	0.0011	0.03	0.03	0.07	0.02	0.0375	0.05	0.05	0.03	0.02	0.0375	0.04	0.07	0.03	0.04	0.045	0	0.01	0	0.01	0.005
Maml2	ENSMUSG00000031925.17	repressed	2.95915	2.5e-9	0.46	0.27	0.32	0.33	0.345	0.18	0.35	0.34	0.29	0.29	0.28	0.36	0.35	0.45	0.36	0.03	0.03	0.04	0.07	0.0425
Adamtsl5	ENSMUSG00000043822.18	repressed	3.00778	0.012	0.22	0.17	0.22	0.13	0.185	0.02	0.06	0.07	0.1	0.0625	0.78	0.91	0.76	1.36	0.9525	0.02	0	0	0	0.005
Gm42995	ENSMUSG00000105495.1	repressed	3.03033	0.012	0.13	0.03	0.17	0.18	0.1275	0.06	0.13	0.12	0.09	0.1	0.12	0.39	0.36	0.37	0.31	0	0	0.04	0	0.01
Cdkn2b	ENSMUSG00000073802.5	repressed	3.19973	0.0066	0.2	0.25	0.26	0.23	0.235	0.08	0.08	0.03	0.04	0.0575	0.09	0.11	0.08	0.07	0.0875	0	0	0	0.02	0.005
Gm47939	ENSMUSG00000112324.1	repressed	3.32188	0.006	0.05	0.09	0.09	0.11	0.085	0.08	0.03	0.05	0.06	0.055	0.05	0	0.03	0.05	0.0325	0	0	0.02	0	0.005
Mc1r	ENSMUSG00000074037.3	repressed	3.40351	0.00053	0.09	0.03	0.11	0.03	0.065	0.07	0.1	0.09	0.03	0.0725	0.48	0.7	0.55	0.61	0.585	0.02	0	0	0	0.005
Tubb3	ENSMUSG00000062380.4	repressed	3.49424	0.0017	0.42	0.47	0.45	0.33	0.4175	0.05	0.22	0.01	0.12	0.1	2.19	2.18	2.33	1.74	2.11	0.01	0	0.01	0	0.005
Slco2b1	ENSMUSG00000030737.17	repressed	3.63503	0.003	0.06	0.04	0.04	0.02	0.04	0.03	0.01	0	0.04	0.02	0.49	0.8	0.59	0.58	0.615	0	0	0	0	0
Il7r	ENSMUSG00000003882.5	repressed	3.63898	1.8e-15	0.11	0.14	0.15	0.1	0.125	4.51	5.96	4.49	4.3	4.815	5.05	6.97	5.57	5.97	5.89	0.32	0.38	0.48	0.27	0.3625
Trav13-4-dv7	ENSMUSG00000094562.5	repressed	3.92809	0.042	3.14	1.28	0.93	0.44	1.4475	0	1.09	1.66	0.53	0.82	26.03	30.78	16.26	25.32	24.5975	0	0	0	0	0
Cd276	ENSMUSG00000035914.11	repressed	4.26484	0.03	0.02	0.01	0.01	0	0.01	0.02	0	0.01	0.04	0.0175	0.18	0.2	0.1	0.14	0.155	0	0	0	0	0
Shroom4	ENSMUSG00000068270.15	repressed	4.78523	0.021	0	0.01	0	0	0.0025	0	0.03	0.01	0.01	0.0125	0.05	0.11	0.05	0.1	0.0775	0	0	0	0	0
Ttc30a1	ENSMUSG00000075271.4	repressed	5.43221	0.0026	0.28	0.19	0.22	0.2	0.2225	0.04	0.05	0.03	0.01	0.0325	0.04	0.01	0.01	0	0.015	0	0	0	0	0
